# Supplementary material for: Proinflammatory immune cells disrupt angiogenesis and promote germinal matrix hemorrhage in prenatal human brain
Source: Nat Neurosci. Author manuscript; Available in PMC 2024 Nov 30. (PMC11537974; doi:10.1038/s41593-024-01769-2)
Supplement: Chen Supplementary Table 3 [file NIHMS2032088-supplement-Chen_Supplementary_Table_3.xlsx]

## Sheet: Sheet1
Table S3: Age-dependent differentially expressed genes (DEGs) in control CD45+ cells from bulk RNA-seq
Symbol	logFC	F	PValue	FDR	log_FDR
C4orf36	8.46332	12.7394	0.000358083	0.040304	1.39465
CCN2	8.01883	18.0251	2.18437e-05	0.00650727	2.1866
HAS1	7.55906	21.6742	3.23397e-06	0.00180588	2.74331
CTHRC1	7.30083	13.1609	0.000285885	0.0357519	1.4467
CCN1	7.06881	14.3725	0.000150004	0.0245623	1.60973
NEFL	6.99236	15.1912	9.74185e-05	0.0179795	1.74522
GLRB	6.95935	14.5082	0.000139617	0.0230348	1.63762
BCHE	6.7302	13.7752	0.000206071	0.0293794	1.53196
STRA6	6.7249	16.9008	3.93944e-05	0.00912693	2.03968
APLNR	6.61116	15.0231	0.000106221	0.0191318	1.71824
IGFBP2	6.60438	18.7102	1.52209e-05	0.00487473	2.31205
TMEM204	6.46583	13.7222	0.000211964	0.0294023	1.53162
GADD45A	6.27294	12.2037	0.000476993	0.0483167	1.3159
SOX18	6.23231	12.4998	0.000407039	0.0438583	1.35795
FN1	3.85547	12.9204	0.000327149	0.0378971	1.42139
TMSB4X	-1.48444	12.6021	0.000385363	0.0426012	1.37058
RGS1	-1.96144	12.1858	0.000481613	0.0484322	1.31487
RGS2	-2.30268	13.3174	0.000262992	0.0342961	1.46476
PAG1	-2.49261	13.0074	0.000310302	0.0373356	1.42788
MDH1	-2.64116	12.4038	0.00042852	0.0443232	1.35337
MGST2	-2.75626	13.6294	0.000222702	0.0301242	1.52108
PLSCR1	-2.75762	13.7877	0.000204698	0.0293794	1.53196
RBBP4	-2.85394	12.4465	0.000418887	0.0438583	1.35795
SH3KBP1	-2.91949	12.4756	0.000412351	0.0438583	1.35795
CCT8	-2.9334	15.6315	7.69781e-05	0.0148357	1.82869
PAQR8	-2.95756	13.8291	0.000200271	0.0293794	1.53196
ATP6V1H	-2.97695	12.9103	0.000341375	0.0391287	1.4075
FUCA2	-3.01187	12.9814	0.000314647	0.0374447	1.42661
SPG21	-3.06791	13.7886	0.000204608	0.0293794	1.53196
FAM49B	-3.11312	20.3731	6.37404e-06	0.00289196	2.53881
WASHC3	-3.14958	13.0353	0.000305716	0.0371948	1.42952
UFC1	-3.16551	12.3807	0.000433837	0.0445666	1.35099
GRPEL1	-3.16661	15.1924	9.71248e-05	0.0179795	1.74522
AKIRIN1	-3.17303	13.7599	0.000207752	0.0293794	1.53196
VEZF1	-3.18746	13.3357	0.000260438	0.0342961	1.46476
ABHD12	-3.20039	16.8533	4.03955e-05	0.00926034	2.03337
DIS3	-3.20234	13.2866	0.000267347	0.0346564	1.46022
MORF4L2	-3.23412	17.5277	2.83214e-05	0.00773543	2.11152
PSMC2	-3.2344	17.3424	3.12219e-05	0.00809464	2.0918
MKLN1	-3.23815	17.1957	3.38764e-05	0.00829051	2.08142
PCMT1	-3.24032	12.9867	0.000313809	0.0374447	1.42661
SMC1A	-3.25723	17.0044	3.73012e-05	0.00882984	2.05405
CCDC130	-3.27795	12.7453	0.000357036	0.040304	1.39465
NDUFB6	-3.28712	13.8104	0.000202246	0.0293794	1.53196
STX12	-3.30639	14.0617	0.000176991	0.0282574	1.54887
SEC22A	-3.31258	13.0185	0.00030909	0.0373356	1.42788
KLHDC8B	-3.31398	13.2361	0.00027527	0.0350575	1.45522
TIMM50	-3.37158	12.9394	0.000321788	0.0376803	1.42389
POLR2H	-3.37177	12.7994	0.000346774	0.0395395	1.40297
CLTB	-3.37895	16.3713	5.20782e-05	0.0112814	1.94764
LRIF1	-3.3905	12.4212	0.000425197	0.0443059	1.35354
CCDC90B	-3.40428	16.026	6.25281e-05	0.0127948	1.89296
GLRX5	-3.40561	13.6915	0.000215454	0.0296316	1.52825
ARMC1	-3.40907	14.0012	0.000182832	0.0286455	1.54294
TEX10	-3.42201	15.7895	7.08242e-05	0.0141506	1.84923
TSPAN5	-3.42488	12.4062	0.000429433	0.0443232	1.35337
GSDME	-3.42565	19.4272	1.0493e-05	0.00405674	2.39182
RNF14	-3.44098	13.9898	0.000201277	0.0293794	1.53196
RNASEH2B	-3.44741	17.5241	2.83761e-05	0.00773543	2.11152
VPS25	-3.46579	15.0219	0.000106298	0.0191318	1.71824
DCUN1D5	-3.47286	14.6014	0.000132974	0.0222763	1.65216
FGD3	-3.47837	16.3784	5.18854e-05	0.0112814	1.94764
ARHGAP18	-3.48381	12.9508	0.000319834	0.0376803	1.42389
CDKN3	-3.48539	12.8659	0.000336151	0.0387339	1.41191
INTS10	-3.49348	17.0081	3.72835e-05	0.00882984	2.05405
ARMC8	-3.50198	14.6398	0.000130163	0.0219743	1.65809
SLX4IP	-3.51716	13.1413	0.000288931	0.0357519	1.4467
RHBDD1	-3.53801	12.2043	0.000476999	0.0483167	1.3159
NEIL2	-3.54457	12.9393	0.000321818	0.0376803	1.42389
COPS4	-3.62249	19.9766	7.84489e-06	0.00334992	2.47497
ZNF449	-3.62632	12.5844	0.0004143	0.0438583	1.35795
B4GALT3	-3.64938	16.0438	6.19283e-05	0.0127948	1.89296
TMEM138	-3.68269	14.5411	0.000137154	0.0228011	1.64204
TXNDC9	-3.68491	13.5618	0.000230872	0.0308462	1.5108
UBA3	-3.68936	19.2209	1.16966e-05	0.00424548	2.37207
TRPV2	-3.69359	13.984	0.000184446	0.028692	1.54224
GMPR2	-3.70828	18.0328	2.21112e-05	0.00650727	2.1866
CRY2	-3.70964	12.7252	0.000360882	0.040304	1.39465
SEC22B	-3.728	12.1142	0.000500441	0.0495391	1.30505
TEX14	-3.73906	15.1715	9.82685e-05	0.017984	1.74511
TSC22D3	-3.75219	28.3747	1.00024e-07	0.000167563	3.77582
SIGLEC14	-3.75384	13.7263	0.000211498	0.0294023	1.53162
ERG28	-3.75785	15.6805	7.51402e-05	0.0147424	1.83143
NUDT16	-3.7637	16.4522	4.99102e-05	0.0110913	1.95502
SEC23B	-3.77063	16.3625	5.23197e-05	0.0112814	1.94764
NUP93	-3.77964	20.6912	5.39803e-06	0.0026124	2.58296
TPMT	-3.81158	15.7308	7.30584e-05	0.0144642	1.8397
ARSB	-3.81483	15.5539	8.02138e-05	0.0153236	1.81464
DERA	-3.84774	19.4029	1.06178e-05	0.00405674	2.39182
VPS13B	-3.88331	24.9209	5.97909e-07	0.000531439	3.27455
SDC2	-3.91448	12.182	0.000482587	0.0484322	1.31487
MCC	-3.93098	12.1429	0.000492814	0.0492317	1.30776
CHEK1	-3.95508	13.6002	0.000226204	0.0304091	1.517
ORC5	-4.01802	16.197	5.71141e-05	0.012053	1.91891
CAHM	-4.03589	12.2114	0.000475371	0.0483167	1.3159
ALPK3	-4.04172	19.8797	8.28263e-06	0.00346883	2.45982
DLD	-4.05252	23.4246	1.4059e-06	0.000965625	3.01519
CPXM1	-4.08276	12.5529	0.00039638	0.0433788	1.36272
VCPKMT	-4.10027	13.7355	0.000210481	0.0294023	1.53162
SLC30A5	-4.10043	17.2398	3.29536e-05	0.00824899	2.0836
TRIM52	-4.10709	12.727	0.000360504	0.040304	1.39465
DHRS1	-4.12678	17.417	3.01164e-05	0.00790212	2.10226
PTEN	-4.12871	29.4009	5.88881e-08	0.000116588	3.93335
PAAF1	-4.13536	20.6088	5.70623e-06	0.00268935	2.57035
MAMDC4	-4.1383	13.2711	0.00027178	0.0350165	1.45573
GCH1	-4.14239	16.5167	6.80793e-05	0.0137281	1.86239
STX18	-4.15063	20.819	5.04951e-06	0.00249928	2.60219
SURF2	-4.2507	13.0503	0.000303278	0.0371056	1.43056
GEN1	-4.25259	17.5142	2.85238e-05	0.00773543	2.11152
PIGF	-4.27148	15.662	7.58431e-05	0.0147474	1.83128
CAPN7	-4.28622	25.2282	5.15411e-07	0.00051021	3.29225
RRP7BP	-4.30102	13.1486	0.000287809	0.0357519	1.4467
SCCPDH	-4.30556	22.3697	2.28007e-06	0.00134204	2.87224
ST6GAL2	-4.31629	12.1211	0.000499402	0.0495391	1.30505
ARMC10	-4.3399	18.8117	1.44317e-05	0.00483529	2.31558
OLA1	-4.35956	24.9749	5.81344e-07	0.000531439	3.27455
FBLN1	-4.38646	12.91	0.000326917	0.0378971	1.42139
TNFRSF13C	-4.4096	13.1934	0.000281015	0.0355811	1.44878
SIMC1	-4.41363	17.2747	3.23538e-05	0.00819303	2.08656
HMGN4	-4.4142	18.8845	1.39432e-05	0.00475718	2.32265
SIDT1	-4.43609	17.1698	0.000114227	0.0200615	1.69764
FERMT2	-4.45838	17.2514	3.40552e-05	0.00829051	2.08142
WDR24	-4.4694	14.2181	0.000162868	0.0264697	1.57725
DLEU7	-4.47492	24.2021	8.70287e-07	0.000653555	3.18472
DLEU1-AS1	-4.47492	24.2021	8.70287e-07	0.000653555	3.18472
ANKRD40CL	-4.50331	13.9747	0.000187396	0.0289441	1.53844
C1orf56	-4.52355	17.79	2.47021e-05	0.00717284	2.14431
ECI1	-4.52381	23.1032	1.53594e-06	0.000983818	3.00709
IQCB1	-4.53657	27.5226	1.55441e-07	0.0002418	3.61654
ODF2	-4.5629	26.7212	2.35262e-07	0.000320221	3.49455
OASL	-4.57682	16.0148	6.28638e-05	0.0127948	1.89296
PDRG1	-4.57835	18.9522	1.34131e-05	0.00475718	2.32265
BPIFB1	-4.62174	12.4799	0.000411506	0.0438583	1.35795
BPIFB3	-4.62647	12.4936	0.00040898	0.0438583	1.35795
APOBEC3B	-4.64968	12.4554	0.000417563	0.0438583	1.35795
VWA5A	-4.66473	22.3856	2.98625e-06	0.00171144	2.76664
FBXL17	-4.72272	20.8444	4.98451e-06	0.00249928	2.60219
SLC66A3	-4.7394	26.3411	2.92694e-07	0.000354127	3.45084
CCNG1	-4.74997	30.7895	2.98616e-08	8.12909e-05	4.08996
ZNF202	-4.79217	17.4752	2.9126e-05	0.00773543	2.11152
PREB	-4.8546	24.7528	6.56499e-07	0.00054472	3.26383
REXO1	-4.86118	14.0253	0.000180408	0.0284705	1.54561
LYAR	-4.88389	23.1967	1.4632e-06	0.000965625	3.01519
PAIP2B	-4.9111	13.1793	0.000283106	0.0356387	1.44808
TCEANC	-4.91563	13.4312	0.000247547	0.0328725	1.48317
TRIP10	-4.91996	13.8325	0.000199884	0.0293794	1.53196
C6orf47	-4.94825	15.3293	9.08959e-05	0.0172133	1.76414
SMAGP	-4.95227	18.4991	2.86037e-05	0.00773543	2.11152
ARHGAP29	-4.99605	20.3861	3.21382e-05	0.00819303	2.08656
BRINP2	-4.99634	19.0736	1.39801e-05	0.00475718	2.32265
HMBS	-5.03327	24.6865	1.44577e-06	0.000965625	3.01519
SGO1	-5.04387	16.951	3.84544e-05	0.00900495	2.04552
C3orf38	-5.06334	29.7038	5.07087e-08	0.000116588	3.93335
CCIN	-5.10198	14.8642	0.000120655	0.0205284	1.68765
PDE2A	-5.13132	17.4955	2.88082e-05	0.00773543	2.11152
KMT5C	-5.13345	14.9821	0.00010856	0.0193788	1.71267
H3C13	-5.16047	14.0542	0.00017776	0.0282574	1.54887
NRSN2-AS1	-5.16432	13.7709	0.000206554	0.0293794	1.53196
TIGD4	-5.19149	19.2716	1.13465e-05	0.00418822	2.37797
FBXO16	-5.24007	12.5785	0.000390263	0.042925	1.36729
CCDC190	-5.29626	13.8781	0.000195155	0.0293794	1.53196
WARS2-AS1	-5.32967	19.7099	1.61758e-05	0.00503252	2.29821
TARS2	-5.34482	31.6628	1.84246e-08	5.73214e-05	4.24168
RMI2	-5.37879	26.3663	2.8789e-07	0.000354127	3.45084
NDUFV2-AS1	-5.38529	14.7886	0.000120282	0.0205284	1.68765
FZD8	-5.40939	14.9311	0.000111531	0.0197473	1.70449
SERPINB7	-5.42141	13.8264	0.000200614	0.0293794	1.53196
ELOVL3	-5.43247	13.1215	0.000291968	0.0359236	1.44462
GMCL1	-5.4854	36.7431	1.42362e-09	1.55018e-05	4.80962
FBXO2	-5.49368	12.4675	0.000414144	0.0438583	1.35795
MIR6129	-5.51612	13.245	0.00027334	0.0350165	1.45573
C11orf1	-5.51969	23.838	1.05067e-06	0.000762717	3.11764
ANGPTL1	-5.52745	22.9183	1.76421e-06	0.00106725	2.97173
GID4	-5.55803	17.7392	2.53413e-05	0.0072616	2.13897
ATOH7	-5.73527	12.1042	0.000503185	0.0495853	1.30465
ETFDH	-5.7812	23.7346	9.39211e-06	0.00371893	2.42958
PNLDC1	-5.8199	21.1993	4.16746e-06	0.00216093	2.66536
ZNF567	-5.83277	30.204	8.20704e-08	0.000148944	3.82698
CD68	-5.83342	13.8057	0.000203141	0.0293794	1.53196
DEFA4	-5.86627	15.3073	0.000164347	0.0265122	1.57655
CDC20	-6.03749	37.0981	1.15912e-09	1.55018e-05	4.80962
SNPH	-6.16055	22.8139	3.83719e-06	0.00208916	2.68003
MUC1	-6.22886	16.5677	4.69606e-05	0.0105434	1.97702
C14orf177	-6.28749	18.7693	1.47779e-05	0.00487473	2.31205
NCAPH	-6.38908	32.3199	2.33313e-07	0.000320221	3.49455
HCG9	-6.40857	13.6721	0.000217699	0.0296316	1.52825
LOC100507642	-6.42361	26.199	3.12885e-07	0.000358632	3.44535
GGT1	-6.57507	24.8872	6.10065e-07	0.000531439	3.27455
ACTR3B	-6.59663	34.7202	4.24178e-09	1.84755e-05	4.7334
TOLLIP-AS1	-6.65227	14.7911	0.000120122	0.0205284	1.68765
LINC00908	-6.70313	19.7953	8.6259e-06	0.00347879	2.45857
LINC00683	-6.70313	19.7953	8.6259e-06	0.00347879	2.45857
LMO7-AS1	-6.71082	13.9041	0.000192403	0.0293794	1.53196
KRTAP16-1	-6.81762	18.1013	2.09519e-05	0.00633737	2.19809
C8orf48	-7.02378	14.8126	0.000118759	0.0205284	1.68765
PCDH11Y	-7.02834	21.2358	4.06236e-06	0.00215781	2.66599
OR6K6	-7.06614	13.3212	0.000262459	0.0342961	1.46476
LOC100129484	-7.07759	13.6789	0.000216911	0.0296316	1.52825
AZU1	-7.19002	25.5596	4.35444e-07	0.000474155	3.32408
HOXC8	-7.33714	20.1755	7.06793e-06	0.00307851	2.51166
TRIM31	-7.33859	22.9692	1.64684e-06	0.00102471	2.9894
PCP4L1	-7.35823	16.1817	5.75584e-05	0.012053	1.91891
GPR101	-7.3988	20.553	5.80399e-06	0.00268935	2.57035
MIR4637	-7.46308	29.5191	5.77186e-08	0.000116588	3.93335
OR5K4	-7.49839	16.322	5.3452e-05	0.0114125	1.94262
LINC01635	-7.64102	18.7116	1.52096e-05	0.00487473	2.31205
INMT	-7.65449	25.3254	4.85278e-07	0.000503256	3.29821
LOC101927855	-7.72497	15.2024	9.65999e-05	0.0179795	1.74522
MIR3155A	-7.72855	16.8035	4.14657e-05	0.00940667	2.02656
ARNTL2-AS1	-7.76761	20.2149	6.92369e-06	0.00307723	2.51184
KRTAP19-2	-7.87163	17.1659	3.42614e-05	0.00829051	2.08142
METTL7B	-7.92933	34.9972	3.31965e-09	1.80738e-05	4.74295
ODF3	-7.93697	21.4852	1.5496e-05	0.00489088	2.31061
LOC102724957	-8.03189	18.5533	1.65376e-05	0.00507262	2.29477
MT1A	-8.5096	18.8732	1.39737e-05	0.00475718	2.32265
NIM1K	-8.64156	39.1494	3.08629e-09	1.80738e-05	4.74295
GUSBP5	-8.65621	19.3162	1.10791e-05	0.00416	2.38091
VCX	-9.19921	32.447	1.22581e-08	4.44929e-05	4.35171
MIR378F	-10.0423	24.6851	6.75334e-07	0.00054472	3.26383
