# Supplementary material for: Proinflammatory immune cells disrupt angiogenesis and promote germinal matrix hemorrhage in prenatal human brain
Source: Nat Neurosci. Author manuscript; Available in PMC 2024 Nov 30. (PMC11537974; doi:10.1038/s41593-024-01769-2)
Supplement: Chen_Supplementary_Table_5 [file NIHMS2032088-supplement-Chen_Supplementary_Table_5.xlsx]

## Sheet: Sheet1
Table S5: Region-specific DEGs in control CD45+ cells from scRNA-seq
	p_val	avg_log2FC	pct.1	pct.2	p_val_adj	p_val_adj_log
CH25H	5.9499999999999998E-32	-0.665295	1	1	2.18e-27	26.6615
IER3	7.9800000000000001E-22	-0.566051	1	1	2.92e-17	16.5346
JUN	4.7899999999999999E-16	-0.525621	1	1	1.75e-11	10.757
EGR3	7.9500000000000001E-19	-0.438709	1	1	2.91e-14	13.5361
CCL3	5.4900000000000002E-8	-0.40396	1	1	0.00200796	2.69725
PDK4	2.8000000000000001E-36	-0.403812	1	1	1.02e-31	30.9914
JUND	2.2999999999999998E-22	-0.399634	1	1	8.4e-18	17.0757
EGR2	7.0299999999999996E-27	-0.392044	1	1	2.57e-22	21.5901
FOSB	6.4899999999999997E-19	-0.39023	1	1	2.38e-14	13.6234
DDX5	1.0799999999999999E-22	-0.376807	1	1	3.95e-18	17.4034
CEBPB	6.3200000000000003E-23	-0.358575	1	1	2.31e-18	17.6364
OTUD1	2.9300000000000003E-17	-0.35687	1	1	1.07e-12	11.9706
CSF1	1.1800000000000001E-9	-0.35598	1	1	4.33e-05	4.36351
IER2	1.8E-10	-0.353573	1	1	6.57e-06	5.18243
NEAT1	5.5500000000000002E-11	-0.34383	1	1	2.03e-06	5.6925
GPR183	2.0899999999999999E-8	-0.342715	1	1	0.000766525	3.11547
NR4A1	2.0399999999999999E-10	-0.333407	1	1	7.46e-06	5.12726
H3F3B	5.5900000000000002E-12	-0.332546	1	1	2.04e-07	6.69037
TNF	4.5400000000000002E-7	-0.322676	1	1	0.0166148	1.77951
NR4A2	8.4899999999999997E-17	-0.317493	1	1	3.11e-12	11.5072
HTRA1	2.8500000000000002E-15	-0.317374	1	1	1.04e-10	9.98297
HSPA5	5.7500000000000002E-11	-0.303529	1	1	2.1e-06	5.67778
JUNB	3.3999999999999997E-7	-0.301214	1	1	0.0124365	1.9053
MALAT1	1.1700000000000001E-8	-0.299039	1	1	0.000427234	3.36933
CX3CR1	5.8599999999999998E-15	-0.29807	1	1	2.14e-10	9.66959
CSF1R	7.1E-16	-0.29584	1	1	2.6e-11	10.585
IDI1	2.4400000000000001E-19	-0.295012	1	1	8.94e-15	14.0487
SELENOK	1.7E-12	-0.294606	1	1	6.21e-08	7.20691
TRA2B	9.1899999999999998E-15	-0.294181	1	1	3.36e-10	9.47366
MAF	1.67E-12	-0.292229	1	1	6.1e-08	7.21467
NR4A3	2.1799999999999999E-14	-0.273888	1	1	7.98e-10	9.098
FCGRT	1.85E-12	-0.268412	1	1	6.77e-08	7.16941
HMOX1	1.01E-9	-0.261718	1	1	3.71e-05	4.43063
ELF1	4.0699999999999998E-13	-0.260292	1	1	1.49e-08	7.82681
APLP2	3.4800000000000001E-15	-0.257116	1	1	1.27e-10	9.8962
CDKN1A	4.6200000000000002E-9	-0.256023	1	1	0.000168953	3.77223
MIDN	8.7899999999999996E-17	-0.255371	1	1	3.22e-12	11.4921
P2RY13	8.5599999999999996E-14	-0.252895	1	1	3.13e-09	8.50446
FOLR2	9.5200000000000002E-10	-0.241371	1	1	3.49e-05	4.45717
HSPH1	1.2899999999999999E-6	-0.240834	1	1	0.0473837	1.32437
PLIN2	5.1900000000000003E-7	-0.234307	1	1	0.0189907	1.72146
CITED2	2.5900000000000001E-13	-0.231482	1	1	9.46e-09	8.02411
GRASP	1.0099999999999999E-8	-0.214892	1	1	0.000368351	3.43374
CYP51A1	2.82E-11	-0.209907	1	1	1.03e-06	5.98716
XBP1	1.51E-8	-0.209318	1	1	0.000553813	3.25664
BTG1	1.6999999999999999E-7	-0.208067	1	1	0.00620426	2.20731
C3	1.6000000000000001E-8	-0.207741	1	1	0.000584484	3.23323
EZR	4.5600000000000003E-11	-0.207595	1	1	1.67e-06	5.77728
MRC1	8.1400000000000005E-12	-0.205963	1	1	2.98e-07	6.52578
MCL1	3.2299999999999998E-9	-0.205662	1	1	0.000118314	3.92696
LYVE1	7.4200000000000002E-10	-0.203766	1	1	2.72e-05	4.56543
CKS2	2.96E-8	-0.202016	1	1	0.00108478	2.96466
DDIT3	9.0099999999999999E-10	-0.188672	1	1	3.3e-05	4.48149
C5AR1	1.61E-7	-0.186215	1	1	0.00589519	2.2295
CEBPD	1.2500000000000001E-6	-0.183892	1	1	0.0455815	1.34121
GRN	7.2300000000000001E-9	-0.182788	1	1	0.000264675	3.57729
TLE4	1.09E-7	-0.18035	1	1	0.00400591	2.3973
DDX3X	1.96E-10	-0.172485	1	1	7.19e-06	5.14327
TLR4	2.6099999999999999E-9	-0.171978	1	1	9.56e-05	4.01954
SERTAD1	1.3E-7	-0.170779	1	1	0.00474163	2.32407
TRIB1	2.9499999999999999E-8	-0.169807	1	1	0.00108136	2.96603
SMAP2	8.1899999999999999E-8	-0.164948	1	1	0.00299918	2.523
KDM6B	8.3200000000000004E-7	-0.153586	1	1	0.0304413	1.51654
CCNL1	2.4099999999999999E-10	-0.151797	1	1	8.8e-06	5.05552
PMEPA1	1.5099999999999999E-7	-0.150065	1	1	0.00553265	2.25707
AC004687.1	1.0999999999999999E-8	-0.142802	1	1	0.000403757	3.39388
SAT2	1.54E-7	-0.140665	1	1	0.00562031	2.25024
ACY3	1.6E-7	-0.133703	1	1	0.00584134	2.23349
ABCG2	4.7100000000000002E-7	-0.112158	1	1	0.017231	1.76369
LIMS1	2.2099999999999999E-8	0.0796809	1	1	0.000809359	3.09186
TPI1	3.3299999999999998E-7	0.0865453	1	1	0.0122053	1.91345
LDHB	1.31E-7	0.112155	1	1	0.0047919	2.31949
CDC42	1.3899999999999999E-7	0.117215	1	1	0.00510094	2.29235
ARPC3	1.24E-6	0.14856	1	1	0.0454717	1.34226
BTF3	1.2500000000000001E-6	0.151462	1	1	0.0457557	1.33955
LDHA	4.2599999999999998E-7	0.154403	1	1	0.0155973	1.80695
RPL36A	9.4600000000000003E-7	0.159553	1	1	0.034636	1.46047
HLA-DRB5	5.8799999999999997E-8	0.166708	1	1	0.00215183	2.66719
HNRNPH1	4.4199999999999999E-8	0.171962	1	1	0.00161718	2.79124
RPLP0	2.5600000000000001E-8	0.17201	1	1	0.000936245	3.02861
RPL41	1.4100000000000001E-9	0.178671	1	1	5.15e-05	4.28819
RPSA	2.6399999999999998E-7	0.181013	1	1	0.00968073	2.01409
HLA-DMA	1.5700000000000001E-11	0.193644	1	1	5.74e-07	6.24109
G0S2	2.58E-16	0.194679	1	1	9.45e-12	11.0246
RPL26	3.2300000000000002E-7	0.213983	1	1	0.0118356	1.92681
RPL7	2.7800000000000001E-8	0.215878	1	1	0.00101658	2.99286
RPL10	1.3799999999999999E-7	0.22418	1	1	0.00505114	2.29661
ATP5MC2	1.1099999999999999E-13	0.224499	1	1	4.05e-09	8.39254
RPS13	4.2899999999999999E-9	0.225874	1	1	0.000156977	3.80416
GAPDH	6.3300000000000005E-14	0.273975	1	1	2.32e-09	8.63451
CD69	3.8099999999999998E-18	0.336624	1	1	1.4e-13	12.8539
HLA-DPB1	9.3499999999999993E-22	0.396511	1	1	3.42e-17	16.466
FTH1	9.4200000000000005E-14	0.40601	1	1	3.45e-09	8.46218
APOC1	3.8000000000000001E-16	0.474098	1	1	1.39e-11	10.857
APOC2	2.0700000000000001E-19	0.495691	1	1	7.59e-15	14.1198
CD74	5.27E-26	0.54262	1	1	1.93e-21	20.7144
HLA-DRB1	5.6700000000000001E-46	0.613651	1	1	2.07e-41	40.684
