# Supplementary material for: Proinflammatory immune cells disrupt angiogenesis and promote germinal matrix hemorrhage in prenatal human brain
Source: Nat Neurosci. Author manuscript; Available in PMC 2024 Nov 30. (PMC11537974; doi:10.1038/s41593-024-01769-2)
Supplement: Chen_Supplementary_Table_1 [file NIHMS2032088-supplement-Chen_Supplementary_Table_1.xlsx]

## Sheet: 1a. IHC & IF
Table S1a. Clinical demographics and history of the prenatal human brain specimens used for IHC and IF.
Case No.	Gestational Age (GW)	Survival	Gender	Clinical diagnosis	Neuropathology diagnosis
Control 1	15			Surgical specimen - fetus removed during hysterectomy	Control
Control 2	16-3/7	0 day	M	Premature rupture of membrane	Control
Control 3	17	0 day	F	Spontaneous abortus	Control
Control 4	17	0 day	F	Induced abortus, tetralogy of Fallot	Control
Control 5	17	0 day	F	Triplet B	Control
Control 6	17-4/7	0 day	M	Spontaneous abortion	Control
Control 7	17-5/7	0 day	F	Cervical incompetence	Control
Control 8	18-5/7	0 day	F	Acute chorioamnionitis, placenta, with numerous bacterial organisms in membranes	Control
Control 9	19-6/7	0 day	M	Prematurity	Control
Control 10	20-3/7	0 day		Twin A (mo-di pregancy)	Control
Control 11	21	0 day	F	Spontaneous abortus	Control
Control 12	21	0 day	M	Congenital diaphragmatic hernia	Control
Control 13	21-1/7	0 day	F	Osteogenesis imperfecta	Control
Control 14	21-3/7	0 day	M	Congenital malformations	Control
Control 15	22-1/7	0 day	M	Oligohydramnios sequence in association with severe urethral stenosis	Control
Control 16	22-4/7	0 day	F	Induced abortus	Control
Control 17	22-6/7	0 day	M	Amnion infection syndrome	Control
Control 18	23-3/7	0 day	M	Sacrococcygeal teratoma	Control
Control 19	23-3/7	0 day	M	Induced abortus	Control
Control 20	24.5714	0 day		Prematurity	Control
Control 21	26-3/7	6 days	F	IUGR	Control
Control 22	26-6/7	4 days	M	IUGR, due to placenta infarct	Control
Control 23	27	0 day	F	IUGR	Control
Control 24	30-2/7	0 day	M	Cystic adenomatoid malformation, lungs	Control
Control 25	33	3 days	F	Dysmorphic features, cloacal anomalies	Control
Control 26	35	6 weeks	M	Cardiac malformation	Control
Control 27	38	13 days	M	Multiple congenital malformations (including imperforated anus)	Control
Control 28	39-1/7	2 weeks	M	Congenital diaphragmatic hernia	Control
Control 29	39-1/7	1 day	F	Congenital diaphragmatic hernia	Control
GMH 1	20-5/7	5 days	M	Oligohydraminos sequence in association with cystic renal dysplasia	Focal GMH, Grade 1
GMH 2	21	0 day	F	Congenital high airway obstruction sequence (CHAOS)	Focal GMH, Grade 1 (incidental)
GMH 3	23-3/7	9 days	F	Necrotizing enterocolitis	1. GMH, multifocal, left; 2. Intraparenchymal hemorrhage, cerebellum
GMH 4	23-6/7	3 days	F	Consequences of prematurity	1. GMH, bilateral; 2. Cerebellar hemorrhage; 3. Intraventricular hemorrhage, 4th ventricle
GMH 5	24-5/7	1 day	F	Prematurity	1. GMH, bilateral; 2. Intraventricular hemorrhage, lateral ventricles, 3rd ventricle, cerebral aqueduct, and 4th ventricle
GMH 6	25-2/7	0 day	M	Twin-twin transfusion syndrome	GMH, Grade 2, left
GMH 7	25-5/7	4 days	F	Organizing diffuse alveolar damage, lungs	1. GMH; 2. Intraventricular hemorrhage (IVH), lateral, 3rd, and 4th ventricles; 3. Obstructive hydrocephalus, lateral and 3rd ventricles
GMH 8	26-3/7	11 days	F	Necrotizing pneumonia	Bilateral GMH, R>L
GMH 9	26-4/7	11 days	F	Prematurity	1. GMH, L>R, 2. IVH, lateral ventricles and 3rd ventricle
GMH 10	26-5/7	7 days	M	Dilated cardiomyopathy	Bilateral GMH, R>L
GMH 11	28	1 day	F	non-immune fetal hydrops	Grossly unremarkable, focal microscopic GMH, with hemosiderin-laden macrophages
GMH 12	28-6/7	24 days	M	Tetralogy of Fallot	GMH, bilateral w extension into ventricle
GMH 13	29-5/7	0 day	M	Meconium peritonitis	GMH, bilateral, w rupture into ventricles
GMH 14	30-4/7	8 days	M	Consequences of hypovolemic shock/hypoxia in association with placental abruption	1. GMH, bilateral; 2. IVH
GMH 15	31-1/7	0 day	F	Tricuspid valve dysplasia	GMH, Grade 1, right
GMH 16	32	0 day	M	Bilateral congenital diaphragmic hernia	GMH, Gr 1 (Incidental)

## Sheet: 1b. Bulk RNAseq
Table S1b. Gestational ages and brain regions of the prenatal human brain specimens used for bulk RNA-seq.
Case No.	Age (GW)	Region(s)	Cell type(s)
Control 1	15	CTX, GE	CD45+
Control 2	15	CTX, GE	CD45+
Control 3	18	CTX	CD45+
Control 4	18	CTX	CD45+
Control 5	19	CTX	CD45+, CD45-
Control 6	19	CTX	CD45+
Control 7	21	CTX	CD45+, CD45-
Control 8	21	CTX	CD45+
Control 9	21	CTX	CD45+
Control 10	21	CTX	CD45+
Control 11	21	CTX	CD45+
Control 12	22	CTX	CD45+, CD45-
Control 13	23	CTX, GE	CD45+
Control 14	23	CTX, GE	CD45+
Control 15	23	CTX	CD45+
Control 16	23	CTX	CD45+
Control 17	23	CTX	CD45+

## Sheet: 1c. scRNA-seq
Table S1c. Clinical demographics and history of the prenatal human brain specimens used for scRNA-seq.
Case No.	Case number	Gestational Age (GW)	Survival	Gender	Clinical diagnosis	Neuropathology diagnosis	Maternal history
Control 1	N/A	17	0 day	M	Prematurity	Control	N/A
Control 2	UCSF2019-003	18-5/7	0 day	M	1. Complete agenesis of left half of diaphragm; 2. Left of liver, proximal stomach, spleen, and some bowel in left thoracic cavity; 3. Left lung hypoplasia	Control	35 y/o G6P1051, induction termination for CDH
Control 3	UCSF2019-018	23	0 day	F	Prematurity	Control	33 y/o G1P0, PROM, anhydramnios
Control 4	UCSF2021-004	23	0 day	M	Prematurity	Control	40 y/o G2P1001, placental abruption
Control 5	UCSF2022-009	21	0 day	F	Prematurity	Control	39 y/o, G3P1, history of SLE s/p kidney transplant
GMH 1	UCSF2020-003	24-5/7	1 day	F	Prematurity	1. GMH, bilateral; 2. Intraventricular hemorrhage, lateral ventricles, 3rd ventricle, cerebral aqueduct, and 4th ventricle	23 y/o, G2P1, PROM and anhydramnios
GMH 2	UCSF2021-011	25	12 days	M	Donor twin (stage IV twin-twin transfusion syndrome), Necrotizing enterocolitis, sepsis and treated with antibiotics	Bilateral GMH	Unavailable
