# Supplementary material for: Proinflammatory immune cells disrupt angiogenesis and promote germinal matrix hemorrhage in prenatal human brain
Source: Nat Neurosci. Author manuscript; Available in PMC 2024 Nov 30. (PMC11537974; doi:10.1038/s41593-024-01769-2)
Supplement: Chen_Supplementary_Table_2 [file NIHMS2032088-supplement-Chen_Supplementary_Table_2.xlsx]

## Sheet: Sheet1
Table S2: Differentially expressed genes (DEGs) in control CD45+ vs. CD45- cells from bulk RNA-seq
	Ensemble	baseMean	log2FoldChange	lfcSE	stat	pvalue	padj	padj_log	symbol
1	ENSG00000184345	44.2915	26.7386	2.60676	10.2574	1.09622e-24	1.67356e-21	20.7764	IQCF2
2	ENSG00000240370	19.5429	23.8139	2.80262	8.49701	1.9454e-17	1.01828e-14	13.9921	RPL13P5
3	ENSG00000133105	24.6523	23.4248	4.28856	5.46215	4.70402e-08	3.53187e-06	5.452	RXFP2
4	ENSG00000186912	25.4636	22.9835	4.98142	4.61384	3.95292e-06	0.000191075	3.7188	P2RY4
5	ENSG00000121797	297.406	22.9534	2.1008	10.926	8.65696e-28	2.52106e-24	23.5984	CCRL2
6	ENSG00000114547	58.5465	22.2987	3.84145	5.80477	6.44549e-09	5.39184e-07	6.26826	ROPN1B
8	ENSG00000259954	11.953	21.8481	3.01862	7.23779	4.56071e-13	8.70335e-11	10.0603	IL21R-AS1
9	ENSG00000157214	17.8307	21.7038	2.83954	7.64342	2.11518e-14	5.38197e-12	11.2691	STEAP2
10	ENSG00000116544	28.366	21.5804	1.94351	11.1038	1.2022e-28	5.50608e-25	24.2592	DLGAP3
11	ENSG00000254670	68.9084	20.7321	4.13242	5.01694	5.25001e-07	3.19535e-05	4.49548	RASSF10-DT
12	ENSG00000256812	37.82	19.8599	2.73706	7.25593	3.98923e-13	7.85836e-11	10.1047	CAPNS2
14	ENSG00000208028	34.5773	19.5643	2.37428	8.2401	1.72069e-16	6.85283e-14	13.1641	MIR616
16	ENSG00000212232	15.2384	19.4831	2.89752	6.72405	1.76743e-11	2.47171e-09	8.607	SNORD17
17	ENSG00000263813	30.5114	19.4823	2.56112	7.60693	2.80675e-14	6.85596e-12	11.1639	MIR3679
19	ENSG00000278709	35.3287	17.248	2.50977	6.87234	6.31565e-12	9.40672e-10	9.02656	NKILA
20	ENSG00000163606	12.6646	17.1663	3.02326	5.67808	1.36212e-08	1.10416e-06	5.95697	CD200R1
22	ENSG00000170477	14.8363	16.2017	4.36995	3.70754	0.000209286	0.00480465	2.31834	KRT4
24	ENSG00000185614	315.976	10.9656	1.95786	5.60081	2.13358e-08	1.70686e-06	5.7678	INKA1
25	ENSG00000173372	4553.37	10.7188	0.955866	11.2137	3.49253e-29	2.13277e-25	24.6711	C1QA
26	ENSG00000177989	159.304	10.6463	1.92313	5.5359	3.09638e-08	2.42418e-06	5.61544	ODF3B
27	ENSG00000142733	107.689	10.2257	2.3159	4.41541	1.00819e-05	0.000421692	3.375	MAP3K6
28	ENSG00000271503	979.554	10.153	1.47067	6.90366	5.068e-12	7.61031e-10	9.1186	CCL5
29	ENSG00000105639	722.34	9.91962	1.54622	6.4154	1.40453e-10	1.63892e-08	7.78544	JAK3
30	ENSG00000103490	628.848	9.87997	1.24448	7.93901	2.03805e-15	6.43744e-13	12.1913	PYCARD
31	ENSG00000089820	858.434	9.81669	1.27273	7.71307	1.22828e-14	3.21459e-12	11.4929	ARHGAP4
32	ENSG00000182108	64.1853	9.80493	2.40133	4.08313	4.4433e-05	0.00143312	2.84372	DEXI
33	ENSG00000100292	2202.6	9.70611	1.23603	7.85262	4.07447e-15	1.18483e-12	11.9263	HMOX1
34	ENSG00000111679	1050.5	9.67216	1.22761	7.87888	3.30333e-15	9.92082e-13	12.0035	PTPN6
35	ENSG00000167604	2515.1	9.66914	1.01458	9.53021	1.56963e-21	1.51345e-18	17.82	NFKBID
37	ENSG00000179348	50.8968	9.53859	2.21013	4.31585	1.58992e-05	0.0006145	3.21148	GATA2
38	ENSG00000111321	362.085	9.536	1.80371	5.28688	1.24417e-07	8.80046e-06	5.05549	LTBR
39	ENSG00000214226	50.8307	9.50408	2.50316	3.79683	0.000146555	0.00361056	2.44243	C17orf67
40	ENSG00000171564	77.9304	9.38665	2.12588	4.41542	1.00815e-05	0.000421692	3.375	FGB
41	ENSG00000023892	835.534	9.28918	1.4543	6.38738	1.68748e-10	1.94432e-08	7.71123	DEF6
43	ENSG00000125730	18251.9	9.25776	0.800872	11.5596	6.6024e-31	6.04779e-27	26.2184	C3
44	ENSG00000163121	134.093	9.25508	2.90014	3.19125	0.0014166	0.0185107	1.73258	NEURL3
45	ENSG00000103522	271.798	9.2069	2.07578	4.43539	9.19065e-06	0.000390089	3.40884	IL21R
46	ENSG00000107816	52.7625	9.19449	2.3913	3.84498	0.000120562	0.00312403	2.50528	LZTS2
47	ENSG00000025708	1500.06	9.14382	1.08719	8.41054	4.0812e-17	1.8236e-14	13.7391	TYMP
49	ENSG00000215559	70.7572	9.0938	2.12105	4.2874	1.80774e-05	0.000687092	3.16299	ANKRD20A11P
50	ENSG00000175018	41.7377	9.08499	2.36556	3.84053	0.000122769	0.00316333	2.49986	TEX36
51	ENSG00000011600	6472.18	9.07396	0.879556	10.3165	5.9336e-25	9.88214e-22	21.0051	TYROBP
52	ENSG00000099337	639.715	9.06728	1.49028	6.08427	1.17023e-09	1.16514e-07	6.93362	KCNK6
53	ENSG00000184574	2100.38	9.02107	1.13438	7.95243	1.82883e-15	5.87792e-13	12.2308	LPAR5
54	ENSG00000227039	401.853	9.0209	1.61514	5.58522	2.33404e-08	1.85106e-06	5.73258	ITGB2-AS1
55	ENSG00000177943	311.124	9.01772	2.01736	4.47007	7.81953e-06	0.000346024	3.46089	MAMDC4
56	ENSG00000171777	141.557	9.0167	1.92748	4.67798	2.89722e-06	0.000147028	3.8326	RASGRP4
57	ENSG00000167483	77.0439	8.98194	1.92856	4.65732	3.20349e-06	0.000160349	3.79493	NIBAN3
58	ENSG00000142765	25.9725	8.96339	2.53943	3.52969	0.000416046	0.00798112	2.09794	SYTL1
59	ENSG00000123329	241.402	8.92735	1.82773	4.88439	1.03752e-06	5.996e-05	4.22214	ARHGAP9
60	ENSG00000155659	11102.6	8.92275	1.11811	7.98022	1.46079e-15	4.77885e-13	12.3207	VSIG4
61	ENSG00000114812	107.1	8.86958	2.06463	4.29597	1.73933e-05	0.000663843	3.17793	VIPR1
62	ENSG00000010671	523.75	8.86476	1.47849	5.99583	2.02446e-09	1.91176e-07	6.71857	BTK
63	ENSG00000169403	1719.57	8.80992	1.19769	7.35579	1.89801e-13	4.20093e-11	10.3767	PTAFR
64	ENSG00000259207	14.7379	8.80689	2.64313	3.33199	0.000862282	0.0133646	1.87404	ITGB3
65	ENSG00000148908	2919.05	8.80064	0.905561	9.71844	2.5161e-22	2.88093e-19	18.5405	RGS10
66	ENSG00000091073	496.457	8.80009	1.82425	4.82395	1.40742e-06	7.69671e-05	4.11369	DTX2
67	ENSG00000140932	22.4064	8.79316	2.70681	3.24853	0.00116004	0.0162746	1.78849	CMTM2
68	ENSG00000186081	40.3059	8.79185	2.29286	3.83444	0.00012585	0.00322425	2.49157	KRT5
69	ENSG00000110934	1522.71	8.7862	1.16222	7.55986	4.03518e-14	9.72691e-12	11.012	BIN2
70	ENSG00000187800	245.743	8.77645	2.0932	4.19284	2.75482e-05	0.000966827	3.01465	PEAR1
71	ENSG00000120280	865.4	8.77629	1.47037	5.96876	2.39066e-09	2.17895e-07	6.66175	CXorf21
72	ENSG00000140691	477.129	8.77108	1.67114	5.24857	1.53281e-07	1.05225e-05	4.97788	ARMC5
73	ENSG00000161921	1759.78	8.7471	1.17793	7.42584	1.12065e-13	2.59878e-11	10.5852	CXCL16
74	ENSG00000230753	27.0095	8.72628	2.78844	3.12945	0.00175135	0.0213187	1.67124	ZNF341-AS1
75	ENSG00000101115	27.7347	8.71386	2.41879	3.60257	0.00031509	0.00651606	2.18602	SALL4
76	ENSG00000203883	123.785	8.68181	2.0341	4.26812	1.97123e-05	0.000736358	3.13291	SOX18
77	ENSG00000244242	320.066	8.66304	1.93953	4.46658	7.94806e-06	0.00035002	3.45591	IFITM10
78	ENSG00000165025	2179.41	8.64488	1.20987	7.14529	8.98051e-13	1.59731e-10	9.79661	SYK
79	ENSG00000110848	1789.6	8.64049	1.20485	7.1714	7.42321e-13	1.34647e-10	9.8708	CD69
80	ENSG00000116774	4427.8	8.61603	1.0147	8.49125	2.04431e-17	1.04033e-14	13.9828	OLFML3
81	ENSG00000165685	2405.29	8.61602	0.969272	8.88917	6.15668e-19	4.02823e-16	15.3949	TMEM52B
82	ENSG00000173918	61.9768	8.6146	2.31502	3.72117	0.0001983	0.00459854	2.33738	C1QTNF1
83	ENSG00000199377	68.723	8.61257	1.85607	4.64022	3.48038e-06	0.000171399	3.76599	RNU5F-1
84	ENSG00000132746	109.112	8.60382	2.42641	3.54591	0.000391261	0.00762542	2.11774	ALDH3B2
85	ENSG00000212135	15.4078	8.60341	2.3217	3.70565	0.000210847	0.0048284	2.3162	SNORD67
86	ENSG00000082074	4173.33	8.57938	0.944787	9.08075	1.07829e-19	7.90172e-17	16.1023	FYB1
87	ENSG00000159189	2078.13	8.57889	0.995187	8.62038	6.67328e-18	3.82045e-15	14.4179	C1QC
88	ENSG00000115107	17.227	8.57423	2.66085	3.22236	0.00127139	0.0172021	1.76442	STEAP3
89	ENSG00000177374	26.8555	8.57414	2.39065	3.58653	0.000335113	0.006829	2.16564	HIC1
90	ENSG00000105122	379.302	8.56202	1.41161	6.06545	1.31588e-09	1.28914e-07	6.8897	RASAL3
91	ENSG00000165168	1965.06	8.5601	1.01256	8.45394	2.81643e-17	1.39451e-14	13.8556	CYBB
92	ENSG00000095970	8164.06	8.55993	0.929755	9.20665	3.36467e-20	2.68003e-17	16.5719	TREM2
94	ENSG00000183186	36.7332	8.53892	2.60484	3.27809	0.00104511	0.0152561	1.81656	C2CD4C
96	ENSG00000204421	17.9194	8.53312	3.06237	2.78645	0.00532897	0.0449793	1.34699	LY6G6C
97	ENSG00000138964	1101.43	8.51554	1.17689	7.23562	4.63395e-13	8.75196e-11	10.0579	PARVG
98	ENSG00000242574	283.032	8.51119	2.04847	4.15491	3.25422e-05	0.00110402	2.95702	HLA-DMB
99	ENSG00000157303	531.422	8.50311	1.42588	5.9634	2.47043e-09	2.22947e-07	6.6518	SUSD3
100	ENSG00000163563	2159.16	8.50076	1.13275	7.50453	6.16501e-14	1.44799e-11	10.8392	MNDA
101	ENSG00000087116	74.8194	8.4883	1.75135	4.84672	1.25522e-06	7.05388e-05	4.15157	ADAMTS2
102	ENSG00000172289	18.0818	8.48074	2.83454	2.99193	0.00277218	0.0292886	1.5333	OR10V1
103	ENSG00000213316	418.819	8.46844	1.7548	4.82587	1.39392e-06	7.66868e-05	4.11528	LTC4S
104	ENSG00000110876	1820.92	8.45875	1.1537	7.33185	2.27002e-13	4.89256e-11	10.3105	SELPLG
105	ENSG00000119535	1713.24	8.45289	0.963823	8.77017	1.78397e-18	1.05427e-15	14.977	CSF3R
106	ENSG00000167011	18.0322	8.44391	2.67799	3.15308	0.0016156	0.0201294	1.69617	NAT16
107	ENSG00000145063	29.0088	8.4064	2.77137	3.0333	0.00241896	0.0266442	1.5744	FLJ33534
108	ENSG00000263528	258.997	8.40256	1.80876	4.64549	3.39268e-06	0.000168054	3.77455	IKBKE
109	ENSG00000143184	13.9503	8.38178	2.73109	3.06902	0.00214762	0.0247449	1.60651	XCL1
110	ENSG00000060558	305.229	8.3816	1.63551	5.12476	2.97913e-07	1.9492e-05	4.71014	GNA15
111	ENSG00000140986	17.2922	8.36297	2.57813	3.24381	0.00117944	0.0164564	1.78366	RPL3L
112	ENSG00000152804	522.755	8.36095	1.33241	6.27506	3.49505e-10	3.83409e-08	7.41634	HHEX
113	ENSG00000105329	494.914	8.35555	1.51324	5.52165	3.3584e-08	2.60703e-06	5.58385	TGFB1
115	ENSG00000117601	20.0126	8.34223	2.61735	3.18728	0.00143617	0.0186865	1.72847	SERPINC1
116	ENSG00000185482	75.1459	8.33986	1.95677	4.26205	2.02556e-05	0.000754232	3.1225	STAC3
117	ENSG00000144843	96.6352	8.33943	1.55436	5.3652	8.08593e-08	5.80918e-06	5.23588	ADPRH
118	ENSG00000164124	1038.09	8.33341	1.40398	5.93557	2.92833e-09	2.60422e-07	6.58432	TMEM144
119	ENSG00000141524	467.237	8.33169	1.17363	7.0991	1.25569e-12	2.1702e-10	9.6635	TMC6
120	ENSG00000008197	32.9668	8.32937	2.52123	3.3037	0.000954184	0.0142988	1.8447	TFAP2D
121	ENSG00000175868	211.24	8.32877	2.26608	3.67542	0.000237462	0.00526742	2.2784	CALCB
122	ENSG00000128340	231.444	8.32311	1.96897	4.22713	2.36686e-05	0.000858334	3.06634	RAC2
123	ENSG00000101280	14.558	8.32039	2.66116	3.1266	0.00176838	0.0214318	1.66894	ANGPT4
124	ENSG00000168918	2156.52	8.3183	1.03806	8.0133	1.11673e-15	3.78861e-13	12.4215	INPP5D
125	ENSG00000112799	4582.34	8.31785	1.15104	7.22639	4.9602e-13	9.27253e-11	10.0328	LY86
126	ENSG00000012779	413.315	8.31648	1.73488	4.79369	1.63745e-06	8.87517e-05	4.05182	ALOX5
127	ENSG00000212443	43.6946	8.30622	2.16702	3.83301	0.000126586	0.00323439	2.49021	SNORA53
128	ENSG00000227059	16.95	8.28829	2.6569	3.11954	0.00181136	0.0218049	1.66145	ANHX
129	ENSG00000115956	3330.84	8.28543	1.13488	7.3007	2.86281e-13	5.8929e-11	10.2297	PLEK
130	ENSG00000161835	818.18	8.28138	1.24094	6.67345	2.49856e-11	3.44163e-09	8.46324	GRASP
131	ENSG00000140749	2338.09	8.27509	0.98484	8.40247	4.37167e-17	1.90688e-14	13.7197	IGSF6
133	ENSG00000164691	900.885	8.26355	1.17571	7.02856	2.08669e-12	3.53964e-10	9.45104	TAGAP
134	ENSG00000163823	1070.42	8.25842	1.15731	7.13591	9.61511e-13	1.69374e-10	9.77115	CCR1
135	ENSG00000176219	27.6192	8.25288	2.6951	3.06218	0.00219731	0.0251498	1.59947	OR11H6
136	ENSG00000182333	21.4629	8.24959	2.44088	3.37977	0.000725476	0.0117099	1.93145	LIPF
137	ENSG00000168329	12491.9	8.24869	0.770381	10.7073	9.40797e-27	2.15443e-23	22.6667	CX3CR1
138	ENSG00000181631	2355.11	8.23201	1.09603	7.51075	5.87911e-14	1.39877e-11	10.8543	P2RY13
139	ENSG00000148334	181.951	8.23143	1.8295	4.49929	6.81799e-06	0.000309172	3.5098	PTGES2
140	ENSG00000235831	11.6243	8.2218	2.70833	3.03575	0.00239939	0.0264812	1.57706	BHLHE40-AS1
141	ENSG00000163220	1007.33	8.2203	0.986923	8.32922	8.1376e-17	3.31291e-14	13.4798	S100A9
142	ENSG00000123095	3199.77	8.21924	0.777284	10.5743	3.92077e-26	7.18285e-23	22.1437	BHLHE41
143	ENSG00000161091	375.52	8.21074	1.60817	5.10563	3.29695e-07	2.1193e-05	4.67381	MFSD12
144	ENSG00000077420	2681.91	8.21056	0.972095	8.44625	3.00797e-17	1.41298e-14	13.8499	APBB1IP
146	ENSG00000066294	2866.36	8.19995	1.04654	7.83526	4.67865e-15	1.2793e-12	11.893	CD84
147	ENSG00000172889	657.494	8.19327	1.38222	5.92761	3.07379e-09	2.69196e-07	6.56993	EGFL7
148	ENSG00000180353	765.649	8.18072	1.23034	6.64914	2.94812e-11	3.91374e-09	8.40741	HCLS1
149	ENSG00000148180	3315.71	8.17797	1.2343	6.62559	3.45855e-11	4.46201e-09	8.35047	GSN
150	ENSG00000116824	25.701	8.17533	2.77786	2.94304	0.00325011	0.0327695	1.48453	CD2
151	ENSG00000126264	120.769	8.17409	1.51956	5.37926	7.47926e-08	5.43731e-06	5.26462	HCST
152	ENSG00000110324	949.599	8.17053	1.16875	6.99082	2.7328e-12	4.47008e-10	9.34969	IL10RA
153	ENSG00000171903	43.2752	8.16739	2.29228	3.56299	0.000366651	0.00729398	2.13704	CYP4F11
154	ENSG00000136250	954.861	8.16307	1.23156	6.62821	3.39777e-11	4.4147e-09	8.3551	AOAH
155	ENSG00000169385	87.3094	8.15604	2.13408	3.8218	0.00013248	0.00334764	2.47526	RNASE2
156	ENSG00000138135	7214.06	8.15467	1.01137	8.06296	7.4467e-16	2.67497e-13	12.5727	CH25H
157	ENSG00000139832	1587.01	8.15269	1.37759	5.91806	3.25753e-09	2.82834e-07	6.54847	RAB20
158	ENSG00000170458	4225.22	8.12501	1.18766	6.84118	7.85438e-12	1.16042e-09	8.93538	CD14
159	ENSG00000156127	376.441	8.11445	2.15492	3.76555	0.000166184	0.00400254	2.39766	BATF
160	ENSG00000173391	6479.1	8.11197	0.743105	10.9163	9.63288e-28	2.52106e-24	23.5984	OLR1
161	ENSG00000163219	1062.9	8.0958	1.25154	6.46865	9.88818e-11	1.19179e-08	7.9238	ARHGAP25
162	ENSG00000166428	2002.07	8.08811	1.15408	7.00826	2.41301e-12	3.98255e-10	9.39984	PLD4
163	ENSG00000231131	116.504	8.08248	2.32364	3.47837	0.00050448	0.0091055	2.0407	LNCAROD
164	ENSG00000140379	3603.79	8.08012	1.10801	7.29249	3.04281e-13	6.19069e-11	10.2083	BCL2A1
165	ENSG00000102034	123.053	8.0766	1.67422	4.8241	1.40637e-06	7.69671e-05	4.11369	ELF4
166	ENSG00000131634	149.29	8.07647	2.17681	3.71023	0.000207067	0.00476566	2.32188	TMEM204
167	ENSG00000136574	20.9896	8.07206	2.3699	3.40607	0.00065905	0.0109364	1.96113	GATA4
168	ENSG00000197629	597.972	8.07145	1.27215	6.34472	2.22831e-10	2.53557e-08	7.59592	MPEG1
169	ENSG00000132965	1805.71	8.06264	1.24009	6.50165	7.94436e-11	9.76783e-09	8.0102	ALOX5AP
170	ENSG00000132744	486.679	8.06235	1.76496	4.568	4.92394e-06	0.000232993	3.63266	ACY3
171	ENSG00000162511	6554.82	8.03479	0.796122	10.0924	5.96784e-24	8.41006e-21	20.0752	LAPTM5
172	ENSG00000124429	21.348	8.02633	2.71997	2.95089	0.0031686	0.0321957	1.4922	POF1B
173	ENSG00000169692	248.076	8.02079	1.80305	4.44846	8.64867e-06	0.000372808	3.42851	AGPAT2
174	ENSG00000167895	577.897	8.02007	1.30899	6.12692	8.95945e-10	9.06835e-08	7.04247	TMC8
175	ENSG00000133800	432.47	8.01496	1.28085	6.25752	3.91141e-10	4.21512e-08	7.37519	LYVE1
176	ENSG00000142512	1422.94	8.01321	1.19924	6.68192	2.35827e-11	3.273e-09	8.48505	SIGLEC10
177	ENSG00000173714	23.9786	8.00671	2.54678	3.14386	0.00166737	0.020556	1.68706	WFIKKN2
178	ENSG00000182578	4858.82	7.99688	0.959679	8.33288	7.89015e-17	3.28517e-14	13.4834	CSF1R
179	ENSG00000162004	30.321	7.99402	2.78943	2.86583	0.00415916	0.0385802	1.41364	CCDC78
180	ENSG00000228594	16.2608	7.98549	2.47608	3.22506	0.00125948	0.0170916	1.76722	FNDC10
181	ENSG00000238057	180.427	7.97496	1.84174	4.33012	1.49026e-05	0.000582121	3.23499	ZEB2-AS1
182	ENSG00000183508	34.7906	7.97201	2.45328	3.24953	0.00115597	0.0162652	1.78874	TENT5C
183	ENSG00000182352	17.2015	7.94287	2.5969	3.0586	0.00222377	0.0253015	1.59685	C17orf77
184	ENSG00000161955	25.8869	7.93431	2.13314	3.71954	0.000199586	0.00462252	2.33512	TNFSF13
185	ENSG00000164325	31.3714	7.92581	2.70919	2.92553	0.00343869	0.0339605	1.46903	TMEM174
186	ENSG00000100359	100.705	7.9258	2.13382	3.71437	0.00020371	0.0047002	2.32788	SGSM3
187	ENSG00000237136	24.2652	7.92486	2.58082	3.07068	0.00213574	0.0246701	1.60783	C4orf51
188	ENSG00000114013	1242.59	7.92364	0.938017	8.44723	2.98306e-17	1.41298e-14	13.8499	CD86
189	ENSG00000174500	96.5808	7.92013	2.25172	3.51738	0.000435836	0.00823995	2.08408	GCSAM
190	ENSG00000187808	200.248	7.89857	2.0464	3.85973	0.000113511	0.0029821	2.52548	SOWAHD
191	ENSG00000223573	47.5455	7.88053	2.05768	3.82982	0.000128238	0.00326293	2.48639	TINCR
192	ENSG00000170929	13.8197	7.88	2.69005	2.92931	0.00339711	0.0337028	1.47233	OR1M1
193	ENSG00000213424	18.2409	7.87829	2.71284	2.90408	0.00368335	0.0355339	1.44936	KRT222
194	ENSG00000183134	38.9256	7.87636	2.43459	3.23518	0.00121565	0.0167575	1.77579	PTGDR2
195	ENSG00000101160	281.027	7.87242	1.24824	6.30684	2.84786e-10	3.20079e-08	7.49474	CTSZ
196	ENSG00000163283	20.7918	7.87046	2.85968	2.75222	0.00591933	0.0479353	1.31934	ALPP
197	ENSG00000167850	88.4377	7.86559	2.17099	3.62305	0.000291149	0.0061663	2.20998	CD300C
198	ENSG00000101892	47.7633	7.85654	2.43006	3.23307	0.00122468	0.0168116	1.77439	ATP1B4
199	ENSG00000171522	1141.53	7.85559	0.71079	11.0519	2.14601e-28	7.86299e-25	24.1044	PTGER4
200	ENSG00000266094	485.078	7.85304	1.31605	5.96715	2.4144e-09	2.1897e-07	6.65962	RASSF5
201	ENSG00000133574	1971.23	7.8526	1.51523	5.18244	2.19004e-07	1.4805e-05	4.82959	GIMAP4
202	ENSG00000066336	541.115	7.84493	1.26597	6.19677	5.76321e-10	6.03325e-08	7.21945	SPI1
203	ENSG00000104918	80.3403	7.83572	1.76201	4.44703	8.70665e-06	0.000374427	3.42663	RETN
204	ENSG00000136695	11.2454	7.82921	2.66929	2.93306	0.00335635	0.0334539	1.47555	IL36RN
205	ENSG00000143631	28.0092	7.82859	2.2135	3.53675	0.000405078	0.00782808	2.10634	FLG
206	ENSG00000232810	6130.48	7.8152	0.950372	8.22331	1.97963e-16	7.71636e-14	13.1126	TNF
207	ENSG00000198844	131.273	7.81512	1.74202	4.48623	7.24936e-06	0.000323135	3.49062	ARHGEF15
208	ENSG00000187796	209.693	7.78901	1.60071	4.86598	1.13891e-06	6.49993e-05	4.18709	CARD9
209	ENSG00000135218	3435.75	7.78856	1.11532	6.98327	2.88396e-12	4.63457e-10	9.33399	CD36
210	ENSG00000089639	387.753	7.7881	1.32279	5.88762	3.91794e-09	3.38569e-07	6.47035	GMIP
211	ENSG00000136717	8027.1	7.7831	1.1702	6.65111	2.90882e-11	3.88975e-09	8.41008	BIN1
212	ENSG00000034152	934.615	7.77944	1.4539	5.35075	8.75888e-08	6.26807e-06	5.20287	MAP2K3
213	ENSG00000104760	136.153	7.77421	2.41987	3.21265	0.00131515	0.017548	1.75577	FGL1
214	ENSG00000160013	22.5149	7.77251	2.38773	3.25519	0.00113316	0.0160926	1.79337	PTGIR
215	ENSG00000159339	139.957	7.77241	1.98914	3.90742	9.32879e-05	0.00254214	2.5948	PADI4
216	ENSG00000184254	27.2482	7.76849	2.34414	3.314	0.000919706	0.0139635	1.85501	ALDH1A3
217	ENSG00000204257	203.852	7.76477	2.04784	3.7917	0.00014962	0.00367432	2.43482	HLA-DMA
218	ENSG00000160877	17.1456	7.75649	2.38142	3.25708	0.00112564	0.0160383	1.79484	NACC1
219	ENSG00000141526	348.802	7.75057	1.19206	6.50183	7.93495e-11	9.76783e-09	8.0102	SLC16A3
220	ENSG00000137273	57.9429	7.74875	2.27671	3.40348	0.000665323	0.0110094	1.95824	FOXF2
221	ENSG00000158786	20.5893	7.74804	2.36243	3.27969	0.00103923	0.0152066	1.81797	PLA2G2F
222	ENSG00000171860	1080.73	7.73961	1.35595	5.70789	1.14383e-08	9.35492e-07	6.02896	C3AR1
223	ENSG00000167216	144.442	7.73868	1.86794	4.1429	3.42935e-05	0.00115065	2.93905	KATNAL2
224	ENSG00000100092	88.7952	7.73566	1.60671	4.8146	1.47494e-06	8.04196e-05	4.09464	SH3BP1
226	ENSG00000101336	1072.31	7.72673	1.04441	7.3982	1.38047e-13	3.16128e-11	10.5001	HCK
227	ENSG00000092068	762.704	7.72456	1.20276	6.42235	1.34188e-10	1.57585e-08	7.80248	SLC7A8
228	ENSG00000178685	112.908	7.72253	1.80152	4.28666	1.81377e-05	0.000687955	3.16244	PARP10
229	ENSG00000165140	80.4013	7.72156	1.77625	4.34712	1.37937e-05	0.000546971	3.26204	FBP1
230	ENSG00000169896	698.356	7.69975	1.23017	6.2591	3.87202e-10	4.19736e-08	7.37702	ITGAM
231	ENSG00000152315	66.3156	7.69516	2.18359	3.52409	0.000424939	0.00806902	2.09318	KCNK13
232	ENSG00000163513	670.468	7.69257	1.10426	6.96629	3.25417e-12	5.18404e-10	9.28533	TGFBR2
233	ENSG00000146070	1336.86	7.69067	1.34176	5.7318	9.93698e-09	8.16348e-07	6.08812	PLA2G7
234	ENSG00000279516	31.4467	7.68751	2.33895	3.28674	0.00101354	0.0149261	1.82605	FAM230C
235	ENSG00000117676	566.911	7.68556	1.32576	5.79708	6.74785e-09	5.61912e-07	6.25033	RPS6KA1
236	ENSG00000166856	20.3654	7.68531	2.54949	3.01445	0.00257449	0.0278422	1.5553	GPR182
237	ENSG00000130487	25.6097	7.68376	2.53803	3.02744	0.00246631	0.0269461	1.5695	KLHDC7B
238	ENSG00000160999	60.7898	7.67099	1.95784	3.9181	8.92503e-05	0.00245874	2.60929	SH2B2
239	ENSG00000265531	468.594	7.66763	1.15852	6.61847	3.62932e-11	4.64959e-09	8.33259	FCGR1CP
240	ENSG00000140968	1883.06	7.64514	0.988585	7.73342	1.04698e-14	2.80406e-12	11.5522	IRF8
241	ENSG00000204161	644.744	7.64397	1.3165	5.80626	6.3882e-09	5.36843e-07	6.27015	TMEM273
242	ENSG00000204472	12385.7	7.63419	0.825698	9.24575	2.33604e-20	1.94529e-17	16.711	AIF1
243	ENSG00000043462	985.375	7.62388	1.10024	6.92929	4.22964e-12	6.45724e-10	9.18995	LCP2
244	ENSG00000142748	14.401	7.62351	2.62947	2.89925	0.00374051	0.0358964	1.44495	FCN3
245	ENSG00000160255	2549.84	7.62013	0.953519	7.99159	1.3321e-15	4.43711e-13	12.3529	ITGB2
246	ENSG00000204516	41.3171	7.61416	2.37219	3.20976	0.00132846	0.0176742	1.75266	MICB
247	ENSG00000175676	22.7408	7.61378	2.6217	2.90414	0.00368262	0.0355339	1.44936	GOLGA8DP
248	ENSG00000143546	649.725	7.61138	1.13174	6.72536	1.75156e-11	2.46835e-09	8.60759	S100A8
249	ENSG00000127528	1487.52	7.6106	0.925838	8.22023	2.0312e-16	7.75242e-14	13.1106	KLF2
250	ENSG00000166888	300.079	7.60206	1.27776	5.94951	2.68947e-09	2.41525e-07	6.61704	STAT6
251	ENSG00000102882	178.345	7.60107	1.52727	4.97691	6.46089e-07	3.85549e-05	4.41392	MAPK3
252	ENSG00000168779	11.9048	7.59845	2.71552	2.79816	0.00513948	0.0439978	1.35657	SHOX2
253	ENSG00000181392	33.4416	7.59731	2.44442	3.10803	0.00188341	0.0224344	1.64909	SYNE4
254	ENSG00000222041	263.095	7.59606	1.61339	4.70813	2.50001e-06	0.000130858	3.8832	CYTOR
255	ENSG00000162711	1138.53	7.5943	1.2566	6.04351	1.50796e-09	1.43884e-07	6.84199	NLRP3
256	ENSG00000015285	87.1352	7.58552	1.62663	4.66334	3.11113e-06	0.000156582	3.80526	WAS
257	ENSG00000151812	73.0984	7.57692	1.88848	4.01219	6.01584e-05	0.00180672	2.74311	SLC35F4
258	ENSG00000007264	136.262	7.57478	1.51425	5.00232	5.66448e-07	3.42486e-05	4.46536	MATK
260	ENSG00000136931	21.3522	7.56218	2.7051	2.79552	0.00518162	0.0442872	1.35372	NR5A1
261	ENSG00000155307	3816.5	7.55974	0.82614	9.15068	5.65737e-20	4.31846e-17	16.3647	SAMSN1
263	ENSG00000124900	11.1408	7.53388	2.62567	2.86932	0.00411355	0.0382928	1.41688	TRIM51
264	ENSG00000108759	21.4237	7.52943	2.7564	2.73161	0.00630251	0.0495332	1.3051	KRT32
266	ENSG00000077800	29.9315	7.52541	2.25645	3.33506	0.000852798	0.0132625	1.87737	FKBP6
267	ENSG00000121933	2794.38	7.51836	1.03694	7.2505	4.1523e-13	8.00737e-11	10.0965	TMIGD3
268	ENSG00000010610	918.978	7.50635	1.22952	6.1051	1.02739e-09	1.03416e-07	6.98541	CD4
269	ENSG00000184113	2276.62	7.50618	1.67056	4.49322	7.01554e-06	0.000316563	3.49954	CLDN5
270	ENSG00000125538	11259.1	7.50421	0.845631	8.87409	7.05074e-19	4.45412e-16	15.3512	IL1B
271	ENSG00000105366	459.208	7.50244	1.47154	5.09835	3.42624e-07	2.19471e-05	4.65862	SIGLEC8
272	ENSG00000101076	73.02	7.49839	1.96506	3.81586	0.000135707	0.00341505	2.4666	HNF4A
274	ENSG00000183160	276.081	7.48722	1.76909	4.23225	2.31366e-05	0.000842671	3.07434	TMEM119
275	ENSG00000184675	21.0059	7.48671	2.35016	3.18561	0.00144448	0.0187534	1.72692	AMER1
276	ENSG00000185811	1475.37	7.48522	1.0779	6.94426	3.80438e-12	5.85683e-10	9.23234	IKZF1
277	ENSG00000186818	901.046	7.48324	1.12458	6.65425	2.84739e-11	3.8356e-09	8.41617	LILRB4
278	ENSG00000198842	72.4745	7.47658	1.82163	4.10433	4.05483e-05	0.00132179	2.87884	DUSP27
279	ENSG00000254415	590.712	7.47437	1.68524	4.4352	9.1986e-06	0.000390089	3.40884	SIGLEC14
280	ENSG00000130766	140.512	7.47417	1.69419	4.41165	1.02586e-05	0.000425116	3.37149	SESN2
281	ENSG00000184060	1588.3	7.46994	1.18509	6.30327	2.91434e-10	3.25553e-08	7.48738	ADAP2
282	ENSG00000177663	979.383	7.46959	1.07469	6.95048	3.64042e-12	5.65191e-10	9.2478	IL17RA
283	ENSG00000173581	28.9226	7.4624	2.1689	3.44064	0.000580337	0.0100395	1.99829	CCDC106
284	ENSG00000166816	14.6327	7.46223	2.1756	3.42997	0.000603655	0.010297	1.98729	LDHD
285	ENSG00000166349	15.9172	7.46038	2.67064	2.79349	0.00521434	0.0443608	1.353	RAG1
286	ENSG00000170484	31.6858	7.45867	2.13638	3.49126	0.000480747	0.00879848	2.05559	KRT74
287	ENSG00000213088	55.3805	7.45808	2.34594	3.17914	0.00147712	0.0190168	1.72086	ACKR1
288	ENSG00000103066	748.352	7.45787	1.2571	5.93259	2.98196e-09	2.6391e-07	6.57854	PLA2G15
289	ENSG00000100280	2290.71	7.45338	0.826436	9.01869	1.90345e-19	1.3412e-16	15.8725	AP1B1
290	ENSG00000240288	19.9641	7.43115	2.31122	3.21526	0.00130327	0.017466	1.75781	GHRLOS
291	ENSG00000258667	37.6641	7.43025	2.3672	3.13884	0.00169618	0.020841	1.68108	HIF1A-AS3
292	ENSG00000163687	23.7435	7.42974	2.30239	3.22696	0.00125111	0.0170219	1.76899	DNASE1L3
293	ENSG00000175857	375.184	7.42646	2.07282	3.58278	0.000339954	0.00689506	2.16146	GAPT
294	ENSG00000236279	18.6148	7.42415	2.71503	2.73446	0.00624825	0.0492971	1.30718	CLEC2L
295	ENSG00000214855	61.1424	7.4195	2.18613	3.39389	0.000689064	0.011241	1.94919	APOC1P1
296	ENSG00000175489	260.692	7.41265	1.74589	4.24576	2.17851e-05	0.000799804	3.09702	LRRC25
297	ENSG00000100453	40.429	7.40942	2.59161	2.85901	0.00424968	0.039162	1.40714	GZMB
298	ENSG00000167613	771.456	7.40362	1.43305	5.16634	2.38722e-07	1.59032e-05	4.79851	LAIR1
299	ENSG00000130300	650.681	7.40108	1.20521	6.14092	8.20434e-10	8.39685e-08	7.07588	PLVAP
300	ENSG00000196843	1165.44	7.39845	1.04915	7.05188	1.76522e-12	3.02232e-10	9.51966	ARID5A
301	ENSG00000163106	2802.39	7.38858	0.917134	8.05617	7.87248e-16	2.77353e-13	12.557	HPGDS
302	ENSG00000196154	388.521	7.38733	1.71954	4.2961	1.73832e-05	0.000663843	3.17793	S100A4
303	ENSG00000174807	24.1014	7.37807	2.38664	3.0914	0.00199212	0.0234247	1.63033	CD248
304	ENSG00000163932	305.247	7.37415	1.58703	4.64651	3.37599e-06	0.000168054	3.77455	PRKCD
305	ENSG00000120594	5329.11	7.35422	0.767867	9.57747	9.9454e-22	1.01222e-18	17.9947	PLXDC2
307	ENSG00000276085	67322	7.35	0.937252	7.84207	4.43183e-15	1.24909e-12	11.9034	CCL3L1
308	ENSG00000204160	135.449	7.34645	1.95047	3.7665	0.000165549	0.00400113	2.39782	ZDHHC18
309	ENSG00000117226	37.5939	7.34459	2.1783	3.3717	0.000747059	0.0119529	1.92253	GBP3
311	ENSG00000271605	545.716	7.3292	1.31437	5.57619	2.45845e-08	1.94132e-06	5.7119	MILR1
312	ENSG00000185404	418.733	7.32875	1.34202	5.46099	4.73482e-08	3.54049e-06	5.45094	SP140L
316	ENSG00000173083	802.227	7.29461	1.27979	5.69985	1.1991e-08	9.76337e-07	6.0104	HPSE
317	ENSG00000042980	3020.29	7.2945	0.957402	7.61905	2.55545e-14	6.32647e-12	11.1988	ADAM28
318	ENSG00000143373	53.3525	7.28955	2.17239	3.35554	0.000792113	0.0125043	1.90294	ZNF687
319	ENSG00000105697	40.5905	7.28146	2.17534	3.34728	0.000816093	0.0128113	1.89241	HAMP
320	ENSG00000197405	586.842	7.28013	1.04662	6.95584	3.50456e-12	5.48749e-10	9.26063	C5AR1
321	ENSG00000143772	506.069	7.2775	1.60135	4.54461	5.5036e-06	0.000255256	3.59302	ITPKB
322	ENSG00000204482	936.544	7.27504	1.02037	7.12983	1.00493e-12	1.75336e-10	9.75613	LST1
323	ENSG00000100311	244.634	7.27313	1.49284	4.87201	1.10467e-06	6.32425e-05	4.19899	PDGFB
324	ENSG00000182472	11.7465	7.27238	2.46707	2.94778	0.0032007	0.0324318	1.48903	CAPN12
325	ENSG00000165457	9166.58	7.26969	1.01175	7.18528	6.70717e-13	1.24116e-10	9.90617	FOLR2
326	ENSG00000150337	3552.47	7.26246	0.996077	7.29107	3.07507e-13	6.19069e-11	10.2083	FCGR1A
327	ENSG00000109906	127.091	7.25613	1.82725	3.97106	7.15545e-05	0.00206438	2.68521	ZBTB16
328	ENSG00000172421	74.2409	7.25556	2.24632	3.22998	0.00123799	0.0169224	1.77154	EFCAB3
329	ENSG00000165178	81.234	7.24744	1.62836	4.45076	8.55663e-06	0.000370585	3.43111	NCF1C
330	ENSG00000198223	1975.42	7.24577	1.11175	6.51742	7.15268e-11	8.97514e-09	8.04696	CSF2RA
331	ENSG00000188263	48.8898	7.24347	2.26416	3.19919	0.00137817	0.0181771	1.74048	IL17REL
332	ENSG00000168334	21.4354	7.23436	2.58628	2.7972	0.0051547	0.0441074	1.35549	XIRP1
333	ENSG00000172367	39.279	7.22897	2.26646	3.18955	0.00142497	0.0185804	1.73095	PDZD3
334	ENSG00000143119	4182.18	7.22855	1.02887	7.02571	2.12978e-12	3.57959e-10	9.44617	CD53
335	ENSG00000129465	34.8346	7.22582	2.2772	3.17312	0.0015081	0.0192801	1.71489	RIPK3
336	ENSG00000175538	326.214	7.21697	1.50203	4.8048	1.54904e-06	8.42087e-05	4.07464	KCNE3
337	ENSG00000100055	1019.65	7.21005	1.15803	6.22613	4.78107e-10	5.06296e-08	7.2956	CYTH4
338	ENSG00000160712	1266.51	7.20946	1.10479	6.52562	6.77224e-11	8.55637e-09	8.06771	IL6R
339	ENSG00000143110	416.687	7.20829	1.48312	4.86023	1.17252e-06	6.62982e-05	4.1785	C1orf162
340	ENSG00000183549	307.412	7.20574	1.56856	4.59386	4.35131e-06	0.000208136	3.68165	ACSM5
341	ENSG00000107796	15.0208	7.20342	2.63385	2.73494	0.00623925	0.0492474	1.30762	ACTA2
342	ENSG00000158050	2502.26	7.20299	1.16834	6.16517	7.04084e-10	7.28747e-08	7.13742	DUSP2
343	ENSG00000166278	255.145	7.20189	1.41706	5.08229	3.72907e-07	2.34765e-05	4.62937	C2
344	ENSG00000226025	35.6618	7.20008	2.36577	3.04344	0.00233888	0.0261711	1.58218	LGALS17A
345	ENSG00000158882	69.85	7.19151	2.37929	3.02255	0.00250655	0.0272846	1.56408	TOMM40L
346	ENSG00000160224	22.7261	7.18916	2.22827	3.22635	0.00125381	0.0170273	1.76886	AIRE
347	ENSG00000260314	440.453	7.18319	1.19384	6.01686	1.77833e-09	1.68803e-07	6.77262	MRC1
348	ENSG00000171051	6599.14	7.18296	0.894593	8.0293	9.80279e-16	3.38844e-13	12.47	FPR1
349	ENSG00000108823	42.2044	7.17937	2.32813	3.08376	0.00204405	0.0239278	1.6211	SGCA
350	ENSG00000203747	2065.8	7.17775	0.907061	7.9132	2.50855e-15	7.78927e-13	12.1085	FCGR3A
351	ENSG00000135625	45.5092	7.17361	2.31189	3.10292	0.00191619	0.0227362	1.64328	EGR4
352	ENSG00000197355	545.143	7.17231	1.52424	4.70551	2.53236e-06	0.000131425	3.88132	UAP1L1
353	ENSG00000137171	67.9741	7.17226	1.53764	4.66444	3.09453e-06	0.000156176	3.80639	KLC4
354	ENSG00000197616	43.1726	7.16511	2.02979	3.52997	0.000415603	0.00798096	2.09794	MYH6
355	ENSG00000168961	264.338	7.15676	1.15408	6.20129	5.60013e-10	5.89623e-08	7.22943	LGALS9
356	ENSG00000241978	15.3621	7.15672	2.52045	2.83946	0.00451905	0.0407025	1.39038	PALM2AKAP2
357	ENSG00000130208	2294.53	7.15561	0.932267	7.6755	1.64774e-14	4.25163e-12	11.3714	APOC1
358	ENSG00000008513	790.925	7.15312	1.18248	6.04925	1.45519e-09	1.39577e-07	6.85519	ST3GAL1
359	ENSG00000104043	1054.47	7.14728	1.30816	5.46361	4.66539e-08	3.51728e-06	5.45379	ATP8B4
360	ENSG00000160838	49.9529	7.14009	1.99468	3.57956	0.000344176	0.00695949	2.15742	LRRC71
361	ENSG00000198286	105.338	7.13888	1.5994	4.46348	8.06402e-06	0.000354276	3.45066	CARD11
362	ENSG00000164893	13.7686	7.13754	2.43196	2.93489	0.00333665	0.0333395	1.47704	SLC7A13
363	ENSG00000135100	36.5937	7.13685	2.01647	3.53929	0.000401209	0.00776152	2.11005	HNF1A
364	ENSG00000107719	1190.74	7.13451	1.19107	5.99	2.09836e-09	1.97138e-07	6.70523	PALD1
365	ENSG00000156885	58.2959	7.1329	2.07311	3.44068	0.00058025	0.0100395	1.99829	COX6A2
366	ENSG00000186074	171.425	7.13267	1.70293	4.18846	2.80855e-05	0.000978187	3.00958	CD300LF
367	ENSG00000104814	92.0076	7.13189	1.53526	4.6454	3.3941e-06	0.000168054	3.77455	MAP4K1
368	ENSG00000104903	535.859	7.12877	1.37586	5.18132	2.20316e-07	1.4839e-05	4.8286	LYL1
370	ENSG00000275302	97132.8	7.12205	0.792905	8.98223	2.65345e-19	1.80042e-16	15.7446	CCL4
371	ENSG00000121351	13.1244	7.12161	2.45369	2.90241	0.00370304	0.0356488	1.44795	IAPP
373	ENSG00000103966	649.76	7.11581	1.20027	5.9285	3.05711e-09	2.69196e-07	6.56993	EHD4
374	ENSG00000224294	18.3243	7.11141	2.49495	2.85032	0.00436756	0.0398872	1.39917	PINCR
375	ENSG00000169413	330.841	7.10989	1.63197	4.35664	1.32077e-05	0.000526011	3.279	RNASE6
376	ENSG00000196218	939.771	7.10801	1.15407	6.15906	7.31799e-10	7.53177e-08	7.1231	RYR1
377	ENSG00000163131	980.589	7.09982	1.1363	6.24817	4.15292e-10	4.44921e-08	7.35172	CTSS
378	ENSG00000150782	350.843	7.09803	1.69174	4.19571	2.7202e-05	0.000960193	3.01764	IL18
379	ENSG00000143801	63.4778	7.0958	1.82139	3.89582	9.78688e-05	0.0026367	2.57894	PSEN2
380	ENSG00000172061	67.94	7.08745	2.33425	3.03629	0.00239512	0.0264808	1.57707	LRRC15
381	ENSG00000241106	21.587	7.07681	2.57371	2.74965	0.00596584	0.048077	1.31806	HLA-DOB
382	ENSG00000102879	613.251	7.07674	1.54112	4.59195	4.39117e-06	0.000209495	3.67883	CORO1A
383	ENSG00000139625	97.2294	7.07393	1.78347	3.96638	7.29717e-05	0.00210195	2.67738	MAP3K12
384	ENSG00000132386	3610.33	7.07243	1.06471	6.64258	3.08229e-11	4.0334e-09	8.39433	SERPINF1
385	ENSG00000107738	1752.3	7.07078	0.862409	8.19887	2.4266e-16	9.07251e-14	13.0423	VSIR
386	ENSG00000010438	52.4216	7.06929	2.39531	2.95131	0.00316432	0.03217	1.49255	PRSS3
387	ENSG00000172216	930.269	7.06713	1.04432	6.76718	1.31313e-11	1.86485e-09	8.72936	CEBPB
388	ENSG00000174348	126.669	7.04989	1.73342	4.06704	4.76147e-05	0.00151179	2.82051	PODN
389	ENSG00000135077	1262.1	7.04763	1.57686	4.4694	7.84393e-06	0.000346267	3.46059	HAVCR2
392	ENSG00000144589	783.712	7.0246	1.74786	4.01896	5.84546e-05	0.00176133	2.75416	STK11IP
393	ENSG00000120457	190.114	7.0212	1.60996	4.3611	1.29412e-05	0.000521061	3.28311	KCNJ5
394	ENSG00000124762	3554.5	7.01167	1.15547	6.06823	1.29327e-09	1.2738e-07	6.8949	CDKN1A
395	ENSG00000162804	69.8582	7.00474	1.82387	3.8406	0.000122736	0.00316333	2.49986	SNED1
396	ENSG00000241839	363.764	6.9988	1.48291	4.71965	2.36255e-06	0.000124373	3.90527	PLEKHO2
397	ENSG00000277632	6923.27	6.99843	0.812614	8.61224	7.16495e-18	3.97763e-15	14.4004	CCL3
399	ENSG00000088992	227.912	6.99299	1.73952	4.02007	5.81805e-05	0.00175886	2.75477	TESC
400	ENSG00000158747	607.653	6.9859	1.21169	5.7654	8.1465e-09	6.75311e-07	6.1705	NBL1
401	ENSG00000136235	1772.53	6.97963	1.15361	6.05027	1.44601e-09	1.39426e-07	6.85566	GPNMB
402	ENSG00000170819	13.727	6.9776	2.26561	3.07979	0.00207146	0.02411	1.6178	BFSP2
403	ENSG00000174564	18.2184	6.97378	2.22276	3.13744	0.00170428	0.0208986	1.67988	IL20RB
404	ENSG00000247774	762.25	6.97348	1.29802	5.37239	7.77e-08	5.62634e-06	5.24977	PCED1B-AS1
405	ENSG00000140678	880.097	6.9674	1.24174	5.61102	2.01137e-08	1.61616e-06	5.79152	ITGAX
406	ENSG00000028137	924.345	6.96525	1.02898	6.76905	1.29628e-11	1.86485e-09	8.72936	TNFRSF1B
407	ENSG00000115008	971.382	6.96018	1.42642	4.87948	1.06365e-06	6.12767e-05	4.2127	IL1A
408	ENSG00000207205	322.125	6.94992	1.7091	4.06641	4.77427e-05	0.00151323	2.8201	RNVU1-15
409	ENSG00000117984	2426.15	6.94939	0.885406	7.84882	4.19986e-15	1.20221e-12	11.92	CTSD
410	ENSG00000162598	49.8382	6.94922	1.79309	3.87555	0.000106385	0.00285354	2.54462	C1orf87
411	ENSG00000260456	32.2284	6.94726	1.98136	3.50632	0.000454355	0.00847636	2.07179	C16orf95
412	ENSG00000164855	57.339	6.94365	2.15772	3.21806	0.00129063	0.0173704	1.76019	TMEM184A
413	ENSG00000205730	170.816	6.93622	1.31271	5.28389	1.26469e-07	8.91118e-06	5.05006	ITPRIPL2
414	ENSG00000167280	209.93	6.93236	1.75062	3.95994	7.49686e-05	0.00214597	2.66838	ENGASE
415	ENSG00000100365	552.87	6.92721	1.53943	4.49986	6.79985e-06	0.000309115	3.50988	NCF4
416	ENSG00000101017	325.114	6.92183	1.42971	4.84141	1.28919e-06	7.15698e-05	4.14527	CD40
417	ENSG00000090339	1353.63	6.92169	1.16783	5.92697	3.08576e-09	2.69196e-07	6.56993	ICAM1
418	ENSG00000136059	41.2724	6.92119	2.1	3.2958	0.000981427	0.0145433	1.83734	VILL
419	ENSG00000115556	64.3939	6.92075	1.86433	3.71219	0.000205475	0.00473498	2.32468	PLCD4
421	ENSG00000187730	17.3338	6.91924	2.30165	3.0062	0.00264533	0.0284321	1.54619	GABRD
422	ENSG00000131724	1911.2	6.91139	1.10089	6.278	3.42961e-10	3.78497e-08	7.42194	IL13RA1
423	ENSG00000179583	307.938	6.90215	1.44226	4.78565	1.70438e-06	9.17708e-05	4.0373	CIITA
424	ENSG00000158220	32.6688	6.89551	1.72163	4.00521	6.19618e-05	0.00185068	2.73267	ESYT3
425	ENSG00000196126	128.25	6.87667	1.90884	3.60253	0.000315132	0.00651606	2.18602	HLA-DRB1
426	ENSG00000126337	35.2881	6.86751	2.17192	3.16195	0.00156714	0.0198163	1.70298	KRT36
427	ENSG00000243646	145.286	6.86746	1.98264	3.4638	0.000532603	0.00941824	2.02603	IL10RB
428	ENSG00000100122	1202.17	6.86681	1.5824	4.33948	1.42817e-05	0.000560259	3.25161	CRYBB1
430	ENSG00000146090	509.407	6.86422	1.92126	3.57276	0.000353239	0.00709577	2.149	RASGEF1C
431	ENSG00000019582	4147.98	6.8532	0.802267	8.54229	1.31585e-17	7.09011e-15	14.1493	CD74
432	ENSG00000177138	37.4519	6.85308	2.03956	3.36008	0.000779203	0.0123593	1.90801	FAM9B
433	ENSG00000085514	223.365	6.84736	1.72804	3.9625	7.41696e-05	0.00212976	2.67167	PILRA
434	ENSG00000136167	1789.21	6.84217	1.33507	5.12495	2.97623e-07	1.9492e-05	4.71014	LCP1
435	ENSG00000106560	95.1833	6.84029	1.9553	3.49833	0.000468188	0.00866385	2.06229	GIMAP2
436	ENSG00000120708	218.924	6.83335	1.93884	3.52446	0.000424342	0.00806902	2.09318	TGFBI
437	ENSG00000163600	41.8877	6.82841	2.45966	2.77616	0.00550047	0.0458874	1.33831	ICOS
438	ENSG00000005001	21.2535	6.82417	2.49675	2.73322	0.00627186	0.0493792	1.30646	PRSS22
439	ENSG00000104774	294.606	6.82306	1.56497	4.35987	1.30139e-05	0.000521696	3.28258	MAN2B1
440	ENSG00000182256	138.024	6.82304	1.84487	3.69838	0.00021698	0.00493799	2.30645	GABRG3
441	ENSG00000205086	54.2643	6.81529	1.87847	3.6281	0.000285511	0.00609624	2.21494	C2orf91
443	ENSG00000125879	13.1049	6.81091	2.43921	2.79226	0.00523411	0.0444535	1.35209	OTOR
444	ENSG00000102890	12.3179	6.80956	2.26835	3.00199	0.00268224	0.028669	1.54259	ELMO3
445	ENSG00000073350	180.857	6.80514	1.73752	3.91657	8.98161e-05	0.00247027	2.60726	LLGL2
446	ENSG00000073737	2054.69	6.8038	1.33538	5.09503	3.48685e-07	2.21803e-05	4.65403	DHRS9
447	ENSG00000118785	170308	6.79393	0.697425	9.74145	2.00675e-22	2.45091e-19	18.6107	SPP1
449	ENSG00000142347	1278.98	6.78708	0.974813	6.96244	3.3442e-12	5.28152e-10	9.27724	MYO1F
450	ENSG00000198113	86.6452	6.77921	1.60492	4.22402	2.39987e-05	0.000863763	3.06361	TOR4A
451	ENSG00000134955	810.194	6.77679	1.27359	5.321	1.03197e-07	7.3563e-06	5.13334	SLC37A2
452	ENSG00000183578	159.797	6.77677	1.84883	3.66544	0.000246911	0.00542375	2.2657	TNFAIP8L3
453	ENSG00000172399	337.403	6.77641	1.67432	4.04725	5.18226e-05	0.00160099	2.79561	MYOZ2
454	ENSG00000006534	121.816	6.77384	1.80908	3.74435	0.000180862	0.00426433	2.37015	ALDH3B1
455	ENSG00000235568	315.381	6.76292	1.60588	4.21135	2.53852e-05	0.000906544	3.04261	NFAM1
456	ENSG00000140279	556.291	6.76154	1.95752	3.45414	0.000552045	0.00967796	2.01422	DUOX2
457	ENSG00000137841	836.391	6.7555	1.22345	5.52168	3.35772e-08	2.60703e-06	5.58385	PLCB2
458	ENSG00000144712	312.06	6.75329	2.14624	3.14657	0.00165196	0.0204013	1.69034	CAND2
459	ENSG00000168685	143.422	6.74004	1.74064	3.87217	0.00010787	0.00287682	2.54109	IL7R
460	ENSG00000133110	44.4919	6.73202	2.324	2.89674	0.00377058	0.0361233	1.44221	POSTN
461	ENSG00000178695	3463.32	6.73048	0.805208	8.35869	6.34192e-17	2.70195e-14	13.5683	KCTD12
462	ENSG00000228013	75.0978	6.72602	1.86364	3.60908	0.000307288	0.00639719	2.19401	IL6R-AS1
463	ENSG00000104142	152.716	6.72331	1.82762	3.67873	0.000234403	0.00522039	2.2823	VPS18
464	ENSG00000074621	114.383	6.72322	1.74581	3.85106	0.000117609	0.00306052	2.5142	SLC24A1
465	ENSG00000103534	40.9234	6.72033	1.78541	3.76403	0.0001672	0.00401565	2.39624	TMC5
466	ENSG00000171124	16.0469	6.71911	2.21261	3.03673	0.00239157	0.0264808	1.57707	FUT3
467	ENSG00000170790	74.3999	6.71833	2.2331	3.00853	0.00262518	0.0282569	1.54888	OR10A2
468	ENSG00000137331	2544.77	6.71411	1.07029	6.27315	3.53816e-10	3.85828e-08	7.41361	IER3
469	ENSG00000185668	16.2464	6.71245	2.21678	3.02802	0.00246163	0.0269347	1.56969	POU3F1
470	ENSG00000011105	42.7254	6.70929	1.71755	3.90631	9.3718e-05	0.00254735	2.59391	TSPAN9
471	ENSG00000130429	834.838	6.70015	1.3103	5.11344	3.16342e-07	2.04784e-05	4.6887	ARPC1B
472	ENSG00000196664	707.13	6.70001	1.03669	6.46288	1.02727e-10	1.23004e-08	7.91008	TLR7
473	ENSG00000090539	18.4962	6.6892	2.00738	3.3323	0.000861319	0.0133646	1.87404	CHRD
474	ENSG00000100599	309.543	6.68432	1.10479	6.05033	1.44553e-09	1.39426e-07	6.85566	RIN3
475	ENSG00000278099	21.8251	6.67929	2.43681	2.741	0.00612528	0.0487468	1.31205	RNVU1-2A
476	ENSG00000104870	5526.49	6.67698	0.978127	6.82629	8.71357e-12	1.26693e-09	8.89725	FCGRT
477	ENSG00000160685	31.1554	6.67426	2.0112	3.31856	0.000904841	0.0138139	1.85968	ZBTB7B
478	ENSG00000182866	51.8756	6.67347	1.85768	3.59238	0.000327677	0.00671481	2.17297	LCK
479	ENSG00000188782	18.2114	6.67138	2.33124	2.86173	0.0042133	0.0389443	1.40956	CATSPER4
480	ENSG00000102524	339.947	6.67002	1.63123	4.08896	4.33307e-05	0.00140003	2.85386	TNFSF13B
481	ENSG00000276070	70414.3	6.66909	0.91665	7.2755	3.45133e-13	6.87265e-11	10.1629	CCL4L2
483	ENSG00000122359	760.336	6.65945	1.21727	5.47079	4.48027e-08	3.39167e-06	5.46959	ANXA11
484	ENSG00000261190	23.7345	6.65902	2.27466	2.92748	0.00341726	0.0338584	1.47033	C16orf97
485	ENSG00000124343	48.9524	6.65614	2.11319	3.14981	0.00163377	0.0202919	1.69268	XG
486	ENSG00000108798	643.921	6.65606	1.37447	4.84263	1.28132e-06	7.15579e-05	4.14534	ABI3
487	ENSG00000171916	24.4522	6.64702	1.95612	3.39806	0.000678645	0.0111168	1.95402	LGALS9C
488	ENSG00000104856	210.303	6.64159	1.42167	4.67167	2.98756e-06	0.000151194	3.82047	RELB
489	ENSG00000161031	32.2534	6.63957	2.12608	3.12291	0.0017907	0.0215826	1.6659	PGLYRP2
490	ENSG00000104894	389.102	6.63938	1.13711	5.83881	5.25743e-09	4.45908e-07	6.35075	CD37
491	ENSG00000178175	66.5681	6.63552	1.67671	3.95746	7.57517e-05	0.00215827	2.66589	ZNF366
492	ENSG00000167618	55.0052	6.63464	2.02385	3.27823	0.0010446	0.0152561	1.81656	LAIR2
493	ENSG00000198003	84.0146	6.62626	1.50908	4.39093	1.12865e-05	0.000463606	3.33385	CCDC151
494	ENSG00000136542	15.2305	6.62301	2.21042	2.99626	0.00273312	0.0290771	1.53645	GALNT5
495	ENSG00000170827	41.0945	6.61016	1.88663	3.50369	0.000458865	0.00854189	2.06845	CELP
497	ENSG00000186654	197.14	6.60793	1.52657	4.32861	1.50051e-05	0.000583636	3.23386	PRR5
498	ENSG00000237223	22.8733	6.60286	2.30132	2.86916	0.0041157	0.0382933	1.41688	SULT1C2P1
499	ENSG00000136869	1971.03	6.59643	1.0271	6.4224	1.34143e-10	1.57585e-08	7.80248	TLR4
500	ENSG00000197245	14.9407	6.59622	2.36952	2.78378	0.00537303	0.0451531	1.34531	FAM110D
501	ENSG00000099985	1078.91	6.59358	1.4042	4.69561	2.65814e-06	0.000137175	3.86272	OSM
502	ENSG00000109111	635.296	6.59203	1.296	5.08644	3.64852e-07	2.30486e-05	4.63736	SUPT6H
503	ENSG00000023445	156.252	6.58835	1.6897	3.89912	9.65418e-05	0.00261248	2.58295	BIRC3
504	ENSG00000126262	182.032	6.57499	1.78941	3.67438	0.000238423	0.00526889	2.27828	FFAR2
505	ENSG00000123338	919.804	6.56861	1.14424	5.7406	9.43399e-09	7.78516e-07	6.10873	NCKAP1L
506	ENSG00000108846	409.546	6.56761	1.67246	3.92691	8.60432e-05	0.00239561	2.62058	ABCC3
507	ENSG00000103168	78.7211	6.56182	1.86811	3.51255	0.000443836	0.00834812	2.07841	TAF1C
508	ENSG00000135637	70.7943	6.55817	1.90116	3.44956	0.000561491	0.00981538	2.00809	CCDC142
509	ENSG00000154589	461.395	6.55369	1.68222	3.89585	9.78552e-05	0.0026367	2.57894	LY96
510	ENSG00000094755	41.7055	6.55288	1.86402	3.51546	0.000438999	0.00827705	2.08212	GABRP
511	ENSG00000148288	197.107	6.54787	1.56745	4.17741	2.94847e-05	0.00101917	2.99175	GBGT1
513	ENSG00000196684	28.3499	6.54353	2.28939	2.8582	0.00426046	0.0391826	1.40691	HSH2D
514	ENSG00000133561	109.122	6.54261	1.53016	4.27578	1.90473e-05	0.000719477	3.14298	GIMAP6
515	ENSG00000139572	125.156	6.54217	2.09971	3.11575	0.00183481	0.0219926	1.65772	GPR84
516	ENSG00000133710	56.0625	6.53566	1.59215	4.10493	4.04437e-05	0.00132115	2.87905	SPINK5
517	ENSG00000160963	32.348	6.52587	1.80649	3.61246	0.000303307	0.00635487	2.19689	COL26A1
518	ENSG00000254470	94.0987	6.5256	1.90108	3.43258	0.000597867	0.0102515	1.98921	AP5B1
519	ENSG00000127074	18.8543	6.52556	2.39267	2.72731	0.00638531	0.0499483	1.30148	RGS13
520	ENSG00000004809	36.5885	6.52376	1.89873	3.43586	0.000590682	0.010165	1.99289	SLC22A16
521	ENSG00000111057	26.7219	6.52158	2.36539	2.75708	0.00583199	0.0476123	1.32228	KRT18
523	ENSG00000103335	548.788	6.51934	1.28351	5.07932	3.78784e-07	2.37648e-05	4.62407	PIEZO1
524	ENSG00000130203	24875.8	6.51836	1.08999	5.98021	2.22844e-09	2.05286e-07	6.68764	APOE
525	ENSG00000216490	144.951	6.51729	1.84817	3.52634	0.000421338	0.0080503	2.09419	IFI30
526	ENSG00000161618	158.876	6.51724	1.77629	3.66902	0.000243482	0.0053742	2.26969	ALDH16A1
527	ENSG00000155629	577.246	6.51604	1.29149	5.04536	4.52675e-07	2.80763e-05	4.55166	PIK3AP1
528	ENSG00000160868	23.108	6.50928	2.11606	3.07614	0.00209702	0.0242916	1.61454	CYP3A4
529	ENSG00000141968	411.504	6.50177	1.26998	5.11957	3.0623e-07	1.98941e-05	4.70128	VAV1
530	ENSG00000134830	92.0271	6.50012	1.69146	3.8429	0.00012159	0.00314179	2.50282	C5AR2
531	ENSG00000176170	395.431	6.48511	1.83828	3.52781	0.00041901	0.00802957	2.09531	SPHK1
532	ENSG00000162877	28.0117	6.46908	2.11148	3.06376	0.00218576	0.025074	1.60078	PM20D1
533	ENSG00000133805	226.515	6.46538	1.57214	4.11248	3.91431e-05	0.00128581	2.89082	AMPD3
534	ENSG00000132530	112.798	6.46238	1.83345	3.52471	0.000423948	0.00806902	2.09318	XAF1
535	ENSG00000136689	1163.42	6.4598	1.42844	4.52227	6.11806e-06	0.000280909	3.55143	IL1RN
536	ENSG00000105664	25.6679	6.45562	2.15259	2.99901	0.00270863	0.028861	1.53969	COMP
537	ENSG00000109854	980.856	6.4549	1.94936	3.3113	0.000928652	0.014037	1.85272	HTATIP2
538	ENSG00000158517	45.6236	6.45431	1.77475	3.63675	0.000276101	0.00593681	2.22645	NCF1
539	ENSG00000204136	809.95	6.4396	1.04288	6.17485	6.62268e-10	6.89361e-08	7.16155	GGTA1P
540	ENSG00000163909	28.3515	6.43784	1.9817	3.24865	0.00115954	0.0162746	1.78849	HEYL
541	ENSG00000179407	47.9081	6.43751	2.27235	2.83297	0.00461171	0.0412734	1.38433	DNAJB8
542	ENSG00000010295	402.94	6.42353	1.54678	4.15283	3.28385e-05	0.00111202	2.95389	IFFO1
543	ENSG00000122862	10496.6	6.42343	0.729624	8.80377	1.323e-18	8.07914e-16	15.0926	SRGN
544	ENSG00000155749	45.1659	6.42231	2.08772	3.07623	0.00209635	0.0242916	1.61454	FLACC1
545	ENSG00000090104	14984.4	6.41598	0.977261	6.56527	5.19396e-11	6.60787e-09	8.17994	RGS1
546	ENSG00000174130	218.651	6.41518	1.41744	4.52589	6.0141e-06	0.00027683	3.55779	TLR6
547	ENSG00000178623	20.4456	6.41437	2.1449	2.99052	0.00278507	0.0293739	1.53204	GPR35
548	ENSG00000225362	34.3023	6.412	2.0468	3.1327	0.00173204	0.0211681	1.67432	CT62
549	ENSG00000144837	17.1207	6.41175	2.12255	3.02078	0.00252123	0.0274144	1.56202	PLA1A
550	ENSG00000171608	375.757	6.41069	1.43901	4.45493	8.39225e-06	0.000365192	3.43748	PIK3CD
551	ENSG00000196187	263.756	6.40966	1.78787	3.58509	0.000336961	0.00685143	2.16422	TMEM63A
552	ENSG00000205922	54.105	6.40802	2.00778	3.1916	0.00141488	0.0185014	1.73279	ONECUT3
553	ENSG00000176182	44.2219	6.40667	2.01049	3.18662	0.00143946	0.0187157	1.72779	MYPOP
555	ENSG00000054796	42.432	6.39566	2.18454	2.92769	0.00341491	0.0338535	1.4704	SPO11
556	ENSG00000184988	210.657	6.39516	1.69905	3.76396	0.000167246	0.00401565	2.39624	TMEM106A
557	ENSG00000163395	41.2782	6.39342	2.0412	3.13219	0.00173505	0.0211907	1.67385	IGFN1
558	ENSG00000064012	91.5944	6.3893	1.80859	3.53275	0.00041126	0.00793083	2.10068	CASP8
559	ENSG00000167851	672.127	6.38863	1.3076	4.88578	1.0302e-06	5.97257e-05	4.22384	CD300A
560	ENSG00000186115	31.4672	6.37522	2.17031	2.93747	0.00330902	0.0331445	1.47959	CYP4F2
561	ENSG00000149927	50.8167	6.37328	1.72426	3.69624	0.000218817	0.00496744	2.30387	DOC2A
562	ENSG00000142327	686.682	6.36451	1.43769	4.42689	9.5601e-06	0.000404483	3.3931	RNPEPL1
563	ENSG00000116771	85.0637	6.36126	1.86189	3.41657	0.00063416	0.0106683	1.9719	AGMAT
564	ENSG00000248144	20.4487	6.36118	2.18793	2.90739	0.00364453	0.0352337	1.45304	ADH1C
565	ENSG00000122641	511.688	6.35909	1.45428	4.37266	1.22742e-05	0.000497486	3.30322	INHBA
566	ENSG00000196366	30.2004	6.35328	2.18795	2.90377	0.00368705	0.0355509	1.44915	C9orf163
567	ENSG00000105321	164.001	6.34835	1.62165	3.91475	9.04986e-05	0.00247823	2.60586	CCDC9
568	ENSG00000240012	40.0762	6.34747	2.25405	2.81603	0.0048621	0.0427828	1.36873	SLC9A9-AS1
569	ENSG00000066056	158.185	6.33643	1.54605	4.09847	4.15897e-05	0.00135093	2.86937	TIE1
570	ENSG00000012124	58.0375	6.33232	1.91205	3.31179	0.000926996	0.0140236	1.85314	CD22
571	ENSG00000180871	28.9926	6.33105	1.81162	3.49469	0.000474619	0.00870774	2.06009	CXCR2
572	ENSG00000179862	288.098	6.32394	1.48846	4.24866	2.15056e-05	0.000792723	3.10088	CITED4
573	ENSG00000241945	32.1081	6.31666	1.91206	3.30359	0.000954554	0.0142988	1.8447	PWP2
574	ENSG00000274209	43.659	6.3157	1.96426	3.21531	0.00130302	0.017466	1.75781	ANTXRL
575	ENSG00000169442	48.7441	6.31346	2.26544	2.78686	0.0053222	0.0449529	1.34724	CD52
576	ENSG00000248905	579.17	6.29921	1.40398	4.48669	7.23377e-06	0.000323135	3.49062	FMN1
577	ENSG00000142623	17.9679	6.29807	2.13207	2.95397	0.00313715	0.0319292	1.49581	PADI1
578	ENSG00000018280	672.584	6.28867	1.25303	5.01876	5.20048e-07	3.17576e-05	4.49815	SLC11A1
579	ENSG00000153208	1700.07	6.28726	0.909388	6.91373	4.72074e-12	7.14743e-10	9.14585	MERTK
580	ENSG00000103811	1147.88	6.28588	1.19459	5.26194	1.42542e-07	9.92916e-06	5.00309	CTSH
582	ENSG00000153250	516.546	6.28197	1.28818	4.87664	1.07906e-06	6.19696e-05	4.20782	RBMS1
583	ENSG00000132361	188.983	6.28098	1.84511	3.40411	0.000663792	0.0109952	1.9588	CLUH
584	ENSG00000162383	45.6671	6.2794	2.03314	3.08852	0.00201156	0.0235927	1.62722	SLC1A7
585	ENSG00000132622	45.3944	6.27558	2.04264	3.07229	0.00212421	0.0245524	1.60991	HSPA12B
586	ENSG00000134061	128.296	6.27543	1.46858	4.27313	1.92747e-05	0.00072359	3.14051	CD180
587	ENSG00000122861	1307.95	6.27091	1.57418	3.98361	6.78772e-05	0.00198962	2.70123	PLAU
589	ENSG00000152229	212.304	6.26904	1.85853	3.37312	0.000743215	0.0119122	1.92401	PSTPIP2
590	ENSG00000115165	52.7561	6.26785	2.13931	2.92984	0.00339136	0.0336746	1.4727	CYTIP
592	ENSG00000254862	64.9975	6.26724	2.02152	3.10027	0.00193346	0.0228818	1.64051	LGR4-AS1
593	ENSG00000120645	17.4208	6.26651	1.68179	3.72609	0.00019447	0.00453269	2.34364	IQSEC3
594	ENSG00000100884	43.3199	6.26426	2.29038	2.73504	0.00623733	0.0492474	1.30762	CPNE6
595	ENSG00000186517	453.671	6.26293	1.21337	5.16161	2.44835e-07	1.62514e-05	4.78911	ARHGAP30
596	ENSG00000080603	108.405	6.25081	1.70001	3.67692	0.000236068	0.00524851	2.27996	SRCAP
597	ENSG00000158156	46.5079	6.24884	1.92141	3.25222	0.00114506	0.0161912	1.79072	XKR8
598	ENSG00000074706	2128	6.24681	1.21295	5.1501	2.60344e-07	1.72184e-05	4.76401	IPCEF1
599	ENSG00000162542	45.4607	6.2467	1.83361	3.40677	0.00065737	0.0109215	1.96172	TMCO4
600	ENSG00000126251	17.8993	6.24493	1.93244	3.23163	0.00123085	0.0168538	1.7733	GPR42
601	ENSG00000137491	1818.68	6.24245	0.96199	6.4891	8.6349e-11	1.04763e-08	7.97979	SLCO2B1
602	ENSG00000030582	4330.66	6.24081	0.913486	6.83186	8.38198e-12	1.22846e-09	8.91064	GRN
603	ENSG00000105383	795.459	6.23891	1.70141	3.66691	0.000245501	0.00541224	2.26662	CD33
604	ENSG00000173198	169.225	6.23747	1.49608	4.1692	3.05675e-05	0.00104282	2.98179	CYSLTR1
605	ENSG00000154997	19.2737	6.23683	2.19211	2.84513	0.0044394	0.0402424	1.39532	SEPTIN14
606	ENSG00000138792	50.3377	6.23579	1.6422	3.79721	0.000146333	0.00361056	2.44243	ENPEP
607	ENSG00000110446	642.079	6.23421	1.50728	4.13606	3.53315e-05	0.00118116	2.92769	SLC15A3
608	ENSG00000110719	560.599	6.22839	1.50146	4.14822	3.35066e-05	0.00112631	2.94834	TCIRG1
609	ENSG00000204644	63.1114	6.22752	2.26557	2.74876	0.0059821	0.048077	1.31806	ZFP57
610	ENSG00000241186	53.8793	6.22737	1.8155	3.43011	0.000603329	0.010297	1.98729	TDGF1
611	ENSG00000137672	86.5635	6.22227	1.85889	3.34731	0.000815988	0.0128113	1.89241	TRPC6
612	ENSG00000167083	145.706	6.21872	1.56906	3.96334	7.39078e-05	0.00212557	2.67252	GNGT2
613	ENSG00000086062	621.341	6.21708	1.28113	4.85281	1.21725e-06	6.86157e-05	4.16358	B4GALT1
614	ENSG00000178951	412.139	6.21471	1.39789	4.44578	8.75739e-06	0.000374849	3.42614	ZBTB7A
616	ENSG00000142185	389.343	6.20587	1.37316	4.51941	6.20113e-06	0.000284012	3.54666	TRPM2
617	ENSG00000108604	208.836	6.20387	1.42805	4.3443	1.39717e-05	0.000552834	3.25741	SMARCD2
618	ENSG00000104689	45.8523	6.20163	1.69442	3.66003	0.000252186	0.00552637	2.25756	TNFRSF10A
619	ENSG00000126561	319.475	6.20037	1.67602	3.69947	0.000216053	0.00492914	2.30723	STAT5A
620	ENSG00000142583	891.782	6.19929	1.27503	4.86208	1.16162e-06	6.58848e-05	4.18121	SLC2A5
621	ENSG00000186684	24.4661	6.19783	2.18205	2.84037	0.00450611	0.040626	1.3912	CYP27C1
623	ENSG00000162066	372.574	6.18788	1.51724	4.07837	4.53529e-05	0.00145511	2.83711	AMDHD2
624	ENSG00000174600	222.497	6.1853	1.4651	4.22175	2.4241e-05	0.000870776	3.06009	CMKLR1
625	ENSG00000166927	1507.71	6.18463	1.13628	5.44288	5.24248e-08	3.84169e-06	5.41548	MS4A7
626	ENSG00000105967	496.165	6.18434	1.23754	4.99727	5.81466e-07	3.48233e-05	4.45813	TFEC
627	ENSG00000197093	1979.96	6.17697	0.912781	6.7672	1.313e-11	1.86485e-09	8.72936	GAL3ST4
628	ENSG00000183734	50.792	6.17448	1.92956	3.19995	0.00137453	0.0181553	1.741	ASCL2
629	ENSG00000106991	470.074	6.17432	1.20764	5.11271	3.17577e-07	2.0486e-05	4.68854	ENG
630	ENSG00000178573	2664.42	6.1726	0.787657	7.83665	4.62715e-15	1.2793e-12	11.893	MAF
631	ENSG00000101986	62.2338	6.17042	1.65794	3.72174	0.000197855	0.00459404	2.33781	ABCD1
632	ENSG00000129538	5868.52	6.17011	1.2233	5.04384	4.56279e-07	2.81449e-05	4.5506	RNASE1
633	ENSG00000028277	454.673	6.16676	1.03047	5.98443	2.17143e-09	2.01932e-07	6.69479	POU2F2
634	ENSG00000157884	17.3594	6.16096	2.21378	2.78301	0.00538576	0.0452186	1.34468	CIB4
635	ENSG00000163380	41.8063	6.15393	2.04106	3.01507	0.00256916	0.0278009	1.55594	LMOD3
636	ENSG00000137462	102.384	6.14613	1.94919	3.15318	0.00161504	0.0201294	1.69617	TLR2
637	ENSG00000077238	179.654	6.13589	1.61568	3.79772	0.000146035	0.00361056	2.44243	IL4R
638	ENSG00000162882	165.555	6.13582	1.81771	3.37558	0.000736612	0.0118375	1.92674	HAAO
639	ENSG00000183087	1191.73	6.13424	0.999385	6.13802	8.35587e-10	8.50442e-08	7.07036	GAS6
640	ENSG00000167994	328.235	6.13388	1.34859	4.54838	5.40605e-06	0.000251522	3.59942	RAB3IL1
641	ENSG00000092929	238.642	6.13368	1.67723	3.65703	0.000255159	0.0055649	2.25454	UNC13D
642	ENSG00000159708	122.78	6.1335	1.48393	4.13329	3.57612e-05	0.00119117	2.92403	LRRC36
643	ENSG00000100034	803.568	6.1283	1.40651	4.3571	1.318e-05	0.000526011	3.279	PPM1F
644	ENSG00000174059	116.14	6.12708	1.44277	4.24674	2.169e-05	0.000797914	3.09804	CD34
645	ENSG00000105643	206.275	6.1227	1.51613	4.03837	5.38245e-05	0.00164619	2.78352	ARRDC2
646	ENSG00000094661	33.9617	6.11421	2.08407	2.93379	0.00334855	0.0334308	1.47585	OR1I1
647	ENSG00000244227	59.3858	6.11263	2.04254	2.99266	0.00276559	0.0292527	1.53383	LRRC77P
648	ENSG00000157557	1204.45	6.10703	1.11126	5.49561	3.89368e-08	2.97217e-06	5.52693	ETS2
649	ENSG00000115593	49.1619	6.10326	1.92389	3.17236	0.00151205	0.0193171	1.71406	SMYD1
650	ENSG00000181626	18.9751	6.10235	2.03227	3.00273	0.00267569	0.0286306	1.54317	ANKRD62
652	ENSG00000245148	22.5828	6.09459	1.94696	3.13031	0.00174623	0.0212706	1.67222	ARAP1-AS2
653	ENSG00000171812	149.255	6.09076	1.63426	3.72693	0.000193824	0.00452338	2.34454	COL8A2
654	ENSG00000017427	717.575	6.09059	1.33523	4.56147	5.07979e-06	0.000239233	3.62118	IGF1
655	ENSG00000105357	82.854	6.08906	1.43541	4.24203	2.21502e-05	0.000809964	3.09153	MYH14
656	ENSG00000110799	322.171	6.08509	1.75154	3.47414	0.000512493	0.00917385	2.03745	VWF
657	ENSG00000158428	49.0243	6.07693	1.65773	3.66583	0.000246542	0.00542214	2.26583	CATIP
658	ENSG00000148343	121.865	6.07674	1.55717	3.90243	9.52305e-05	0.00258463	2.5876	MIGA2
660	ENSG00000171346	84.8783	6.06287	2.16175	2.80461	0.00503768	0.0435109	1.3614	KRT15
661	ENSG00000203859	15.6432	6.05996	2.05271	2.95217	0.00315548	0.032098	1.49352	HSD3B2
662	ENSG00000112149	16326.4	6.05911	0.821033	7.37986	1.58457e-13	3.58387e-11	10.4456	CD83
663	ENSG00000152766	53.5285	6.05877	1.84962	3.27568	0.00105409	0.0153262	1.81457	ANKRD22
664	ENSG00000158869	4971.1	6.05816	0.864151	7.01054	2.37402e-12	3.95383e-10	9.40298	FCER1G
665	ENSG00000111199	42.2902	6.05353	1.80198	3.35938	0.000781171	0.0123691	1.90766	TRPV4
666	ENSG00000167114	93.4178	6.04783	1.54788	3.90716	9.33875e-05	0.00254214	2.5948	SLC27A4
667	ENSG00000170542	837.37	6.04465	1.24802	4.8434	1.27638e-06	7.15084e-05	4.14564	SERPINB9
668	ENSG00000141564	160.027	6.04371	1.43813	4.20249	2.63999e-05	0.000937297	3.02812	RPTOR
669	ENSG00000205744	217.002	6.03194	1.5875	3.79964	0.000144907	0.00360464	2.44314	DENND1C
670	ENSG00000113749	221.031	6.02916	1.49467	4.03379	5.48849e-05	0.00167303	2.7765	HRH2
671	ENSG00000157322	24.1046	6.02414	2.18132	2.76169	0.00575023	0.0472184	1.32589	CLEC18A
672	ENSG00000222009	139.167	6.02389	1.45189	4.14901	3.33917e-05	0.00112631	2.94834	BTBD19
673	ENSG00000198829	139.727	6.02342	1.76588	3.41101	0.000647221	0.010789	1.96702	SUCNR1
674	ENSG00000265148	52.7478	6.02295	1.80026	3.3456	0.000821052	0.0128671	1.89052	TSPOAP1-AS1
675	ENSG00000169071	22.9904	6.02284	2.02054	2.98081	0.00287489	0.0299882	1.52305	ROR2
676	ENSG00000119715	21.4926	6.02108	2.08489	2.88797	0.00387742	0.0367484	1.43476	ESRRB
677	ENSG00000085265	97.9441	6.0203	2.17629	2.76631	0.00566941	0.0468276	1.3295	FCN1
678	ENSG00000105612	403.551	6.01607	1.35012	4.45594	8.35252e-06	0.000364329	3.43851	DNASE2
679	ENSG00000061337	84.2856	6.01546	1.90524	3.15733	0.00159219	0.0199651	1.69973	LZTS1
680	ENSG00000169508	5221.7	6.00142	1.02495	5.85531	4.76119e-09	4.05698e-07	6.3918	GPR183
681	ENSG00000142798	85.956	5.99381	1.48712	4.03048	5.5664e-05	0.00169396	2.7711	HSPG2
682	ENSG00000166169	51.3483	5.99347	2.00131	2.99477	0.00274648	0.0291684	1.53509	POLL
683	ENSG00000130755	1601.39	5.9903	1.17544	5.09623	3.46476e-07	2.21165e-05	4.65528	GMFG
684	ENSG00000004399	464.983	5.98899	1.08731	5.50807	3.62793e-08	2.78091e-06	5.55581	PLXND1
685	ENSG00000239961	107.973	5.98476	1.68568	3.55036	0.000384699	0.00754061	2.12259	LILRA4
686	ENSG00000005381	85.7593	5.98431	1.80446	3.3164	0.000911867	0.013898	1.85705	MPO
687	ENSG00000101276	19.2243	5.98377	1.7994	3.32543	0.000882817	0.0135681	1.86748	SLC52A3
688	ENSG00000013725	74.7877	5.98127	2.05707	2.90767	0.00364131	0.0352211	1.4532	CD6
689	ENSG00000174837	30.8599	5.97566	2.04424	2.92317	0.0034649	0.0341091	1.46713	ADGRE1
691	ENSG00000165655	129.745	5.96693	1.58896	3.75525	0.000173171	0.00410577	2.3866	ZNF503
692	ENSG00000196872	67.6794	5.96599	1.57622	3.78499	0.000153713	0.0037497	2.426	KIAA1211L
693	ENSG00000203710	90.9196	5.9624	1.80269	3.3075	0.000941313	0.0141583	1.84899	CR1
694	ENSG00000117090	24.5857	5.95968	2.06475	2.88639	0.00389687	0.0368944	1.43304	SLAMF1
695	ENSG00000162390	27.1777	5.95713	2.02053	2.94829	0.00319534	0.0323955	1.48952	ACOT11
696	ENSG00000203727	26.9958	5.95476	2.08751	2.85256	0.00433683	0.0397453	1.40071	SAMD5
697	ENSG00000132205	80.9357	5.95474	1.6421	3.62629	0.000287524	0.00611072	2.21391	EMILIN2
698	ENSG00000184216	349.254	5.95443	1.3642	4.36478	1.27251e-05	0.000514624	3.28851	IRAK1
699	ENSG00000183963	113.061	5.9509	1.49806	3.97241	7.11498e-05	0.00205594	2.68699	SMTN
700	ENSG00000263818	29.3738	5.94701	2.15949	2.7539	0.00588905	0.0478384	1.32022	RDM1P5
701	ENSG00000173638	269.47	5.94535	1.42426	4.17435	2.98843e-05	0.00102717	2.98836	SLC19A1
702	ENSG00000105851	125.395	5.93708	1.6123	3.68236	0.000231084	0.00516276	2.28712	PIK3CG
703	ENSG00000165312	3381.36	5.93663	0.80711	7.35542	1.90326e-13	4.20093e-11	10.3767	OTUD1
704	ENSG00000205517	141.602	5.93549	1.46531	4.05067	5.10722e-05	0.00158853	2.79901	RGL3
705	ENSG00000155034	70.9284	5.93431	1.4876	3.98918	6.63016e-05	0.00195448	2.70897	FBXL18
706	ENSG00000153179	136.955	5.93416	1.6397	3.61906	0.000295673	0.00623328	2.20528	RASSF3
707	ENSG00000108439	342.423	5.93385	1.63957	3.61916	0.000295566	0.00623328	2.20528	PNPO
708	ENSG00000196453	83.6298	5.93285	1.83282	3.23701	0.0012079	0.016701	1.77726	ZNF777
709	ENSG00000126882	178.904	5.93054	1.60382	3.69776	0.000217511	0.00494391	2.30593	FAM78A
711	ENSG00000186994	77.5317	5.92109	1.97156	3.00326	0.00267104	0.0286045	1.54357	KANK3
712	ENSG00000167207	46.9008	5.91701	1.71293	3.45433	0.000551659	0.00967796	2.01422	NOD2
713	ENSG00000010327	1874.59	5.9116	1.08297	5.45871	4.79601e-08	3.57166e-06	5.44713	STAB1
714	ENSG00000174640	85.1422	5.90752	1.59929	3.69384	0.000220897	0.00500227	2.30083	SLCO2A1
715	ENSG00000125414	79.9428	5.90705	1.64826	3.5838	0.000338635	0.00687782	2.16255	MYH2
716	ENSG00000145708	50.6607	5.90555	2.04726	2.88461	0.00391896	0.0370205	1.43156	CRHBP
717	ENSG00000230257	25.1768	5.89779	2.09247	2.81857	0.00482376	0.0425602	1.371	NFE4
718	ENSG00000108700	213.324	5.89758	2.08306	2.83121	0.00463724	0.0414411	1.38257	CCL8
719	ENSG00000185561	26.7986	5.89565	1.76247	3.34511	0.000822503	0.0128678	1.89049	TLCD2
720	ENSG00000250067	84.195	5.87362	2.00917	2.92341	0.00346217	0.0341091	1.46713	YJEFN3
721	ENSG00000174370	134.579	5.86894	1.87461	3.13076	0.00174356	0.0212522	1.6726	C11orf45
722	ENSG00000100368	216.394	5.86319	1.31878	4.44592	8.75173e-06	0.000374849	3.42614	CSF2RB
723	ENSG00000100284	261.87	5.8583	1.46862	3.98898	6.63584e-05	0.00195448	2.70897	TOM1
724	ENSG00000175899	7536.16	5.85788	0.80082	7.31485	2.57671e-13	5.4259e-11	10.2655	A2M
725	ENSG00000139641	460.578	5.85238	1.51089	3.87347	0.000107298	0.00286964	2.54217	ESYT1
727	ENSG00000143297	109.476	5.84377	1.76239	3.31582	0.000913759	0.0139037	1.85687	FCRL5
728	ENSG00000230524	51.6259	5.84357	2.0662	2.82818	0.00468141	0.0417543	1.3793	COL6A4P1
729	ENSG00000086730	1187.87	5.83915	1.25596	4.64915	3.33308e-06	0.000166382	3.77889	LAT2
730	ENSG00000118046	350.389	5.83845	1.62142	3.60082	0.000317212	0.00655167	2.18365	STK11
731	ENSG00000184371	5983.97	5.83764	0.976194	5.97999	2.23146e-09	2.05286e-07	6.68764	CSF1
732	ENSG00000166825	34.2753	5.83698	2.04966	2.84777	0.00440264	0.0400965	1.39689	ANPEP
733	ENSG00000171502	301.424	5.82875	1.6137	3.61205	0.000303791	0.00635487	2.19689	COL24A1
734	ENSG00000117602	35.7022	5.82634	1.7894	3.25602	0.00112985	0.0160581	1.79431	RCAN3
736	ENSG00000171659	3122.8	5.8168	1.00143	5.80847	6.30476e-09	5.32273e-07	6.27387	GPR34
737	ENSG00000173846	1635.13	5.81526	1.31601	4.41887	9.92191e-06	0.000417861	3.37897	PLK3
738	ENSG00000130052	74.9489	5.81437	1.54782	3.75649	0.000172314	0.00409972	2.38725	STARD8
739	ENSG00000112561	103.124	5.81432	1.6705	3.4806	0.000500295	0.00905673	2.04303	TFEB
740	ENSG00000161911	231.332	5.81362	1.53371	3.79055	0.000150313	0.00368639	2.4334	TREML1
741	ENSG00000196917	54.3358	5.81051	2.03996	2.84834	0.00439477	0.0400757	1.39712	HCAR1
742	ENSG00000102032	87.718	5.80984	1.42536	4.07605	4.58069e-05	0.00146199	2.83506	RENBP
743	ENSG00000261236	195.144	5.80655	1.9202	3.02393	0.00249513	0.0271926	1.56555	BOP1
745	ENSG00000118503	1279.02	5.80114	1.10675	5.24161	1.59183e-07	1.0841e-05	4.96493	TNFAIP3
747	ENSG00000125089	440.875	5.79855	1.23188	4.70707	2.51308e-06	0.000131079	3.88247	SH3TC1
748	ENSG00000186417	276.395	5.79646	1.5473	3.74617	0.000179552	0.0042389	2.37275	GLDN
749	ENSG00000169136	90.9569	5.79395	1.5989	3.62371	0.000290403	0.00615762	2.21059	ATF5
750	ENSG00000132854	35.4502	5.79275	2.11074	2.74442	0.00606179	0.0484098	1.31507	KANK4
751	ENSG00000152213	87.9769	5.79086	1.94314	2.98015	0.0028811	0.0300237	1.52254	ARL11
752	ENSG00000145936	133.412	5.78957	1.67877	3.44869	0.000563318	0.00983792	2.0071	KCNMB1
753	ENSG00000141497	43.0699	5.78806	1.97072	2.93703	0.00331375	0.0331556	1.47944	ZMYND15
754	ENSG00000073754	224.3	5.78198	1.68174	3.43809	0.000585826	0.0101066	1.9954	CD5L
755	ENSG00000179593	69.6691	5.78181	1.97583	2.92628	0.00343045	0.0339131	1.46963	ALOX15B
756	ENSG00000159650	29.0222	5.78173	2.0873	2.76995	0.00560642	0.0465249	1.33231	UROC1
757	ENSG00000106366	32.014	5.78091	1.68684	3.42705	0.000610171	0.0103695	1.98424	SERPINE1
758	ENSG00000180347	69.6291	5.77589	1.66387	3.47136	0.000517822	0.00921915	2.03531	ITPRID1
759	ENSG00000163874	143.763	5.77541	1.78395	3.23743	0.0012061	0.0166915	1.77751	ZC3H12A
760	ENSG00000173068	277.185	5.77299	1.45267	3.97405	7.06596e-05	0.00204823	2.68862	BNC2
761	ENSG00000133477	32.7174	5.77096	1.90042	3.03668	0.00239196	0.0264808	1.57707	FAM83F
762	ENSG00000007237	155.391	5.76912	1.31893	4.37408	1.21945e-05	0.000495351	3.30509	GAS7
763	ENSG00000016490	19.3937	5.76868	2.11214	2.7312	0.00631036	0.0495736	1.30475	CLCA1
764	ENSG00000168488	212.781	5.76833	1.22558	4.70662	2.51855e-06	0.000131079	3.88247	ATXN2L
765	ENSG00000174175	173.215	5.76677	2.01693	2.85919	0.00424731	0.0391599	1.40716	SELP
766	ENSG00000169291	91.6553	5.76505	1.67419	3.44348	0.00057427	0.00998999	2.00043	SHE
767	ENSG00000159314	104.568	5.76262	1.90768	3.02075	0.00252146	0.0274144	1.56202	ARHGAP27
768	ENSG00000100889	92.2154	5.76181	1.63481	3.52445	0.000424364	0.00806902	2.09318	PCK2
769	ENSG00000121101	487.447	5.7618	1.37383	4.19396	2.74132e-05	0.00096483	3.01555	TEX14
770	ENSG00000261371	565.264	5.76107	1.71576	3.35774	0.000785829	0.0124321	1.90545	PECAM1
772	ENSG00000198771	988.105	5.75376	1.53424	3.75025	0.000176662	0.00417605	2.37923	RCSD1
773	ENSG00000020633	65.789	5.74645	1.68054	3.4194	0.0006276	0.0105871	1.97522	RUNX3
774	ENSG00000197442	758.336	5.74129	1.08685	5.28252	1.27421e-07	8.94391e-06	5.04847	MAP3K5
775	ENSG00000036565	68.9494	5.73708	1.7523	3.27402	0.00106028	0.0153917	1.81271	SLC18A1
776	ENSG00000141750	24.5105	5.73685	2.10126	2.73019	0.00632975	0.0496408	1.30416	STAC2
778	ENSG00000228775	21.3684	5.73645	1.80234	3.18279	0.00145864	0.0188186	1.72541	WEE2-AS1
779	ENSG00000226435	47.7939	5.73527	2.02299	2.83504	0.00458195	0.0411679	1.38544	ANKRD18DP
780	ENSG00000183185	76.6822	5.7338	1.80022	3.18505	0.00144731	0.0187649	1.72665	GABRR3
781	ENSG00000169429	8196.09	5.73172	0.724927	7.90661	2.64491e-15	8.07579e-13	12.0928	CXCL8
782	ENSG00000128918	102.695	5.729	1.58777	3.6082	0.000308328	0.00641153	2.19304	ALDH1A2
783	ENSG00000152463	181.125	5.7237	2.02872	2.82134	0.00478237	0.04234	1.37325	OLAH
784	ENSG00000064999	414.168	5.72033	1.61219	3.54816	0.000387927	0.00758466	2.12006	ANKS1A
785	ENSG00000057657	702.709	5.71836	1.08953	5.24848	1.53357e-07	1.05225e-05	4.97788	PRDM1
786	ENSG00000186815	658.903	5.71063	1.41126	4.04646	5.19971e-05	0.00160368	2.79488	TPCN1
787	ENSG00000069018	16.1247	5.70962	2.00063	2.85391	0.00431847	0.0396365	1.4019	TRPC7
789	ENSG00000082293	73.2284	5.70128	1.57902	3.61066	0.000305424	0.00637943	2.19522	COL19A1
790	ENSG00000185527	196.641	5.69892	2.05648	2.7712	0.00558508	0.046403	1.33345	PDE6G
791	ENSG00000103042	567.182	5.6906	1.40582	4.0479	5.16802e-05	0.00160099	2.79561	SLC38A7
792	ENSG00000168477	114.419	5.68627	1.56196	3.64048	0.000272131	0.00587214	2.2312	TNXB
793	ENSG00000118972	72.2494	5.68049	1.74063	3.26346	0.00110059	0.0158063	1.80117	FGF23
794	ENSG00000103257	514.778	5.67704	1.39997	4.05511	5.01106e-05	0.00156892	2.8044	SLC7A5
795	ENSG00000181409	23.5289	5.67494	1.85407	3.0608	0.00220748	0.0252284	1.59811	AATK
796	ENSG00000175985	25.0545	5.66761	2.00745	2.82329	0.00475329	0.0421492	1.37521	PLEKHD1
797	ENSG00000146192	542.645	5.66645	1.01932	5.55904	2.71259e-08	2.13282e-06	5.67105	FGD2
798	ENSG00000154237	745.282	5.66614	1.20462	4.70368	2.55514e-06	0.000132232	3.87866	LRRK1
799	ENSG00000197766	184.664	5.66558	1.77553	3.19093	0.00141815	0.0185179	1.73241	CFD
800	ENSG00000151117	132.041	5.66172	1.72837	3.27576	0.00105378	0.0153262	1.81457	TMEM86A
801	ENSG00000115594	16.0156	5.66155	1.9604	2.88796	0.00387744	0.0367484	1.43476	IL1R1
802	ENSG00000137857	98.0689	5.66019	1.44544	3.91589	9.0073e-05	0.00247027	2.60726	DUOX1
803	ENSG00000277399	32.9683	5.65463	1.89033	2.99134	0.00277754	0.0293283	1.53271	GPR179
804	ENSG00000179715	172.584	5.65461	1.39901	4.04185	5.30305e-05	0.00163007	2.78779	PCED1B
805	ENSG00000169499	278.042	5.65122	1.38659	4.07561	4.58941e-05	0.00146223	2.83499	PLEKHA2
806	ENSG00000169313	6726.87	5.65056	1.12267	5.03314	4.82519e-07	2.96636e-05	4.52778	P2RY12
807	ENSG00000164393	30.4388	5.64781	1.78948	3.15613	0.00159879	0.020007	1.69882	ADGRF2
808	ENSG00000038945	184.317	5.64532	1.25755	4.48914	7.15122e-06	0.000320319	3.49442	MSR1
809	ENSG00000140563	134.091	5.64233	1.63201	3.45729	0.000545633	0.00963005	2.01637	MCTP2
810	ENSG00000185340	140.045	5.63952	1.84842	3.05099	0.00228088	0.0257619	1.58902	GAS2L1
811	ENSG00000160410	325.509	5.63755	1.36477	4.13076	3.61566e-05	0.00120216	2.92004	SHKBP1
812	ENSG00000115112	133.765	5.63754	1.26324	4.46276	8.09097e-06	0.000354609	3.45025	TFCP2L1
813	ENSG00000107099	1728.02	5.63574	0.88954	6.33556	2.36483e-10	2.6743e-08	7.57279	DOCK8
814	ENSG00000125844	722.522	5.63262	1.304	4.31948	1.56395e-05	0.000607025	3.21679	RRBP1
815	ENSG00000177324	26.5423	5.63211	1.9747	2.85213	0.00434271	0.0397593	1.40056	BEND2
816	ENSG00000239649	69.1483	5.62422	2.04702	2.74752	0.00600487	0.048123	1.31765	MYADML
817	ENSG00000221995	38.938	5.62074	1.6951	3.31587	0.00091358	0.0139037	1.85687	TIAF1
818	ENSG00000009950	83.272	5.61611	1.82263	3.08132	0.00206087	0.0240173	1.61948	MLXIPL
819	ENSG00000099998	50.5889	5.61583	1.8709	3.00166	0.00268508	0.0286826	1.54238	GGT5
820	ENSG00000254703	100.966	5.61245	1.8372	3.0549	0.00225138	0.0254758	1.59387	SENCR
822	ENSG00000142409	58.5692	5.61002	1.73695	3.22982	0.00123869	0.0169224	1.77154	ZNF787
823	ENSG00000213445	828.273	5.60831	1.24924	4.48936	7.14369e-06	0.000320319	3.49442	SIPA1
824	ENSG00000171049	33.2132	5.60643	1.99335	2.81257	0.00491466	0.0431003	1.36552	FPR2
825	ENSG00000164236	36.6438	5.60019	1.72985	3.23739	0.0012063	0.0166915	1.77751	ANKRD33B
826	ENSG00000072310	363.405	5.59706	1.2173	4.59792	4.26737e-06	0.000204655	3.68898	SREBF1
827	ENSG00000161609	66.3855	5.5929	1.84646	3.02899	0.00245374	0.0269177	1.56996	CCDC155
828	ENSG00000151651	37.792	5.57892	1.84985	3.01588	0.00256234	0.0277447	1.55682	ADAM8
829	ENSG00000115267	67.1366	5.57589	1.72007	3.24167	0.00118832	0.0165175	1.78206	IFIH1
830	ENSG00000006747	1039.78	5.57507	1.40251	3.97506	7.03617e-05	0.00204607	2.68908	SCIN
831	ENSG00000188603	51.6567	5.56917	1.59721	3.48682	0.0004888	0.00890141	2.05054	CLN3
832	ENSG00000198959	201.875	5.5687	1.85095	3.00857	0.00262484	0.0282569	1.54888	TGM2
833	ENSG00000100726	101.164	5.56497	1.74057	3.19721	0.00138766	0.0182891	1.73781	TELO2
834	ENSG00000205038	113.572	5.56133	1.5627	3.55879	0.000372573	0.00736304	2.13294	PKHD1L1
835	ENSG00000158825	111.902	5.55892	1.84322	3.01587	0.00256245	0.0277447	1.55682	CDA
836	ENSG00000204592	3772.6	5.55776	1.13292	4.90568	9.31061e-07	5.44953e-05	4.26364	HLA-E
837	ENSG00000182183	91.6583	5.55743	1.98086	2.80556	0.00502285	0.043453	1.36198	SHISAL2A
838	ENSG00000081800	37.9377	5.55516	1.8905	2.93845	0.00329854	0.03309	1.4803	SLC13A1
839	ENSG00000188986	142.939	5.55497	1.41708	3.92	8.85496e-05	0.00244312	2.61206	NELFB
840	ENSG00000064886	37.5527	5.55243	1.82293	3.04589	0.00231992	0.026041	1.58434	CHI3L2
841	ENSG00000158555	69.3423	5.54977	1.44239	3.84761	0.000119275	0.00309508	2.50933	GDPD5
842	ENSG00000113555	266.675	5.54811	1.76308	3.14683	0.00165048	0.0204013	1.69034	PCDH12
843	ENSG00000074660	190.007	5.54752	1.43366	3.86947	0.000109071	0.00289848	2.53783	SCARF1
844	ENSG00000143847	89.7178	5.54666	1.9001	2.91915	0.00350993	0.0344967	1.46222	PPFIA4
845	ENSG00000125810	224.622	5.54421	1.48214	3.74068	0.000183524	0.00429943	2.36659	CD93
846	ENSG00000173540	260.861	5.54379	1.81455	3.05518	0.00224928	0.0254758	1.59387	GMPPB
847	ENSG00000163154	390.313	5.53983	1.58235	3.50101	0.000463502	0.00858579	2.06622	TNFAIP8L2
848	ENSG00000205639	93.4912	5.53521	1.63401	3.38749	0.000705348	0.0114455	1.94136	MFSD2B
849	ENSG00000112343	508.187	5.5341	1.40238	3.94621	7.93986e-05	0.00223782	2.65017	TRIM38
850	ENSG00000105427	98.9917	5.53205	1.86186	2.97125	0.0029659	0.0306735	1.51324	CNFN
851	ENSG00000103381	160.154	5.53054	1.99174	2.77673	0.0054908	0.0458276	1.33887	CPPED1
853	ENSG00000280213	57.4735	5.525	2.0147	2.74235	0.00610019	0.0485893	1.31346	UCKL1-AS1
854	ENSG00000148513	32.4542	5.51901	1.98566	2.77944	0.0054453	0.045614	1.3409	ANKRD30A
855	ENSG00000157388	229.06	5.5169	1.42583	3.86926	0.000109168	0.00289848	2.53783	CACNA1D
856	ENSG00000176723	37.8762	5.51393	1.96774	2.80217	0.00507601	0.0436995	1.35952	ZNF843
857	ENSG00000155792	84.0165	5.51384	1.86458	2.95715	0.00310494	0.0316403	1.49976	DEPTOR
858	ENSG00000026297	1235.41	5.51026	0.999928	5.51065	3.57503e-08	2.76348e-06	5.55854	RNASET2
859	ENSG00000116017	590.356	5.50664	1.00959	5.45431	4.91635e-08	3.63175e-06	5.43988	ARID3A
860	ENSG00000175938	91.8108	5.50452	1.56917	3.50792	0.000451623	0.00845121	2.07308	ORAI3
861	ENSG00000081237	856.999	5.5035	1.04287	5.27728	1.31112e-07	9.16783e-06	5.03773	PTPRC
862	ENSG00000196091	103.743	5.50164	1.54517	3.56053	0.000370113	0.00734611	2.13394	MYBPC1
863	ENSG00000123360	155.052	5.50092	1.42643	3.85643	0.000115053	0.00300681	2.52189	PDE1B
864	ENSG00000163739	130.873	5.49926	1.97958	2.77799	0.00546963	0.0457342	1.33976	CXCL1
865	ENSG00000186439	73.7993	5.49869	1.69344	3.24706	0.00116606	0.016307	1.78763	TRDN
866	ENSG00000010319	34.9283	5.49611	1.7735	3.09901	0.00194166	0.022964	1.63895	SEMA3G
868	ENSG00000176978	905.264	5.48693	0.923966	5.93846	2.87716e-09	2.5712e-07	6.58986	DPP7
869	ENSG00000116260	278.782	5.47971	1.37344	3.98978	6.6135e-05	0.00195418	2.70904	QSOX1
870	ENSG00000138892	73.8361	5.47828	1.87405	2.92323	0.00346423	0.0341091	1.46713	TTLL8
871	ENSG00000095585	696.113	5.47797	1.17554	4.65995	3.16286e-06	0.000158749	3.79929	BLNK
872	ENSG00000104866	73.4926	5.47462	1.71935	3.18413	0.00145191	0.0188073	1.72567	PPP1R37
873	ENSG00000173442	180.846	5.47329	1.44831	3.77908	0.000157408	0.00382963	2.41684	EHBP1L1
874	ENSG00000177535	127.707	5.47312	1.94353	2.81607	0.00486147	0.0427828	1.36873	OR2B11
875	ENSG00000161929	186.769	5.46735	1.45188	3.76571	0.000166074	0.00400254	2.39766	SCIMP
876	ENSG00000134070	554.89	5.46719	1.34736	4.05769	4.95595e-05	0.00155734	2.80762	IRAK2
878	ENSG00000137486	421.815	5.46389	1.22074	4.47589	7.60924e-06	0.000338352	3.47063	ARRB1
879	ENSG00000182511	383.054	5.45941	1.44463	3.77911	0.00015739	0.00382963	2.41684	FES
880	ENSG00000081692	16.4126	5.45896	1.9206	2.84232	0.00447861	0.0404776	1.39278	JMJD4
881	ENSG00000144579	292.47	5.45699	1.18317	4.61216	3.98513e-06	0.000192125	3.71642	CTDSP1
882	ENSG00000105327	25.218	5.45697	1.89898	2.87364	0.00405773	0.037908	1.42127	BBC3
883	ENSG00000177575	135.522	5.45595	1.6827	3.24238	0.00118534	0.0165038	1.78242	CD163
884	ENSG00000074803	29.3257	5.45583	1.78128	3.06287	0.00219225	0.0251327	1.59976	SLC12A1
885	ENSG00000184922	292.481	5.45094	1.43291	3.80411	0.000142313	0.00355201	2.44953	FMNL1
886	ENSG00000104081	58.4233	5.44833	1.95024	2.79367	0.00521139	0.0443608	1.353	BMF
887	ENSG00000257335	168.805	5.44804	1.53066	3.55928	0.000371873	0.00736304	2.13294	MGAM
888	ENSG00000145103	34.1152	5.43574	1.94593	2.7934	0.00521579	0.0443608	1.353	ILDR1
889	ENSG00000165923	53.1895	5.43471	1.43143	3.79671	0.00014663	0.00361056	2.44243	AGBL2
890	ENSG00000007129	84.0291	5.43008	1.82747	2.97137	0.00296474	0.0306735	1.51324	CEACAM21
891	ENSG00000266433	78.1637	5.42996	1.64681	3.29726	0.00097633	0.0145182	1.83809	TBC1D3P5
892	ENSG00000152931	21.8339	5.41804	1.81005	2.99332	0.00275961	0.0292062	1.53452	PART1
893	ENSG00000130270	23.2814	5.41548	1.94992	2.77728	0.00548152	0.0457854	1.33927	ATP8B3
894	ENSG00000229153	70.3497	5.40884	1.96534	2.75211	0.00592127	0.0479353	1.31934	EPHA1-AS1
895	ENSG00000187905	78.09	5.40879	1.66665	3.2453	0.00117327	0.0163828	1.78561	LRRC74B
896	ENSG00000153029	137.826	5.40493	1.59044	3.3984	0.000677819	0.0111168	1.95402	MR1
897	ENSG00000122971	91.9055	5.40367	1.92406	2.80847	0.00497775	0.0433021	1.36349	ACADS
898	ENSG00000073756	385.61	5.3974	1.29438	4.16986	3.04789e-05	0.00104174	2.98224	PTGS2
899	ENSG00000156299	545.207	5.3964	1.15092	4.68876	2.74867e-06	0.000140658	3.85184	TIAM1
900	ENSG00000128973	116.333	5.39626	1.46387	3.68631	0.000227529	0.00511259	2.29136	CLN6
901	ENSG00000213203	162.798	5.38823	1.53834	3.50263	0.000460698	0.00855982	2.06754	GIMAP1
902	ENSG00000132470	173.841	5.38714	1.87374	2.87507	0.00403937	0.0378316	1.42215	ITGB4
903	ENSG00000117115	78.9626	5.38686	1.60555	3.35515	0.000793208	0.0125057	1.90289	PADI2
904	ENSG00000163191	4100.54	5.38556	0.883239	6.09751	1.0773e-09	1.07848e-07	6.96719	S100A11
906	ENSG00000215041	45.268	5.38351	1.66097	3.24119	0.00119031	0.0165326	1.78166	NEURL4
907	ENSG00000144893	2850.43	5.38302	0.74215	7.25327	4.06824e-13	7.92875e-11	10.1008	MED12L
908	ENSG00000104907	1167.73	5.37913	1.47134	3.65594	0.000256243	0.00557526	2.25373	TRMT1
909	ENSG00000142694	29.2307	5.37721	1.78653	3.00986	0.00261372	0.0281667	1.55026	EVA1B
910	ENSG00000136630	70.2929	5.37598	1.7575	3.05888	0.00222163	0.0253015	1.59685	HLX
911	ENSG00000168071	601.815	5.37494	1.41849	3.78919	0.00015114	0.00370172	2.4316	CCDC88B
912	ENSG00000131591	32.9051	5.37401	1.947	2.76015	0.00577744	0.0473006	1.32513	C1orf159
913	ENSG00000054356	26.2391	5.36757	1.9224	2.79212	0.00523639	0.0444535	1.35209	PTPRN
914	ENSG00000107882	288.701	5.36588	1.42776	3.75826	0.000171102	0.00408093	2.38924	SUFU
915	ENSG00000139629	105.535	5.35982	1.42626	3.75796	0.000171301	0.00408093	2.38924	GALNT6
916	ENSG00000062038	37.1104	5.35785	1.5784	3.39449	0.000687577	0.0112268	1.94975	CDH3
917	ENSG00000183484	199.976	5.35585	1.35527	3.95186	7.75454e-05	0.00219572	2.65842	GPR132
918	ENSG00000269858	38.0134	5.35561	1.87261	2.85997	0.00423687	0.0390833	1.40801	EGLN2
919	ENSG00000167995	284.674	5.3522	1.29933	4.11922	3.80165e-05	0.00125489	2.9014	BEST1
920	ENSG00000239697	47.3441	5.34087	1.69092	3.15856	0.00158552	0.019936	1.70036	TNFSF12
921	ENSG00000162779	51.226	5.33975	1.62867	3.27859	0.00104327	0.0152535	1.81663	AXDND1
922	ENSG00000225190	146.781	5.33747	1.51839	3.51522	0.000439386	0.00827705	2.08212	PLEKHM1
923	ENSG00000162645	232.972	5.33743	1.46733	3.63752	0.000275276	0.00592604	2.22724	GBP2
924	ENSG00000155011	90.6459	5.33486	1.89535	2.81471	0.0048821	0.042908	1.36746	DKK2
925	ENSG00000141096	72.7539	5.33379	1.8617	2.86501	0.00416997	0.0386609	1.41273	DPEP3
926	ENSG00000118156	59.0165	5.32517	1.72727	3.08299	0.00204932	0.0239742	1.62026	ZNF541
927	ENSG00000236383	81.9521	5.32405	1.55981	3.41327	0.000641875	0.0107586	1.96824	CCDC200
928	ENSG00000121446	54.3688	5.31953	1.55767	3.41505	0.000637705	0.0107181	1.96988	RGSL1
929	ENSG00000104237	109.52	5.31153	1.71209	3.10237	0.00191977	0.0227639	1.64275	RP1
930	ENSG00000133275	403.085	5.30777	1.49394	3.55287	0.000381049	0.0074982	2.12504	CSNK1G2
931	ENSG00000170638	267.323	5.30336	1.5539	3.41294	0.000642657	0.0107619	1.96811	TRABD
932	ENSG00000198324	63.8335	5.30126	1.656	3.20125	0.00136832	0.0180973	1.74239	PHETA1
933	ENSG00000184208	74.7667	5.30029	1.77672	2.98318	0.00285268	0.0299388	1.52377	C22orf46
934	ENSG00000162777	244.438	5.29877	1.59582	3.32041	0.000898865	0.0137686	1.86111	DENND2D
935	ENSG00000108479	162.42	5.29461	1.92633	2.74854	0.00598607	0.048077	1.31806	GALK1
936	ENSG00000064687	66.5793	5.29324	1.76772	2.99439	0.00274998	0.0291718	1.53504	ABCA7
937	ENSG00000131378	262.627	5.29264	1.49924	3.53022	0.00041521	0.00798096	2.09794	RFTN1
939	ENSG00000139209	177.252	5.28851	1.77426	2.98068	0.00287605	0.0299882	1.52305	SLC38A4
940	ENSG00000161405	59.9515	5.28836	1.53664	3.4415	0.000578488	0.0100359	1.99844	IKZF3
941	ENSG00000071909	77.7009	5.27923	1.43676	3.67441	0.000238404	0.00526889	2.27828	MYO3B
942	ENSG00000162461	51.3233	5.27871	1.92139	2.74734	0.00600805	0.0481274	1.31761	SLC25A34
943	ENSG00000103150	120.473	5.27797	1.6071	3.28417	0.00102285	0.0150029	1.82383	MLYCD
944	ENSG00000151136	35.4884	5.27578	1.79356	2.94151	0.00326614	0.0328226	1.48383	BTBD11
945	ENSG00000196557	14.9283	5.2752	1.77685	2.96885	0.0029892	0.0307879	1.51162	CACNA1H
946	ENSG00000071246	443.062	5.27259	1.00997	5.22053	1.78412e-07	1.21056e-05	4.91701	VASH1
947	ENSG00000081985	55.2385	5.26978	1.90849	2.76123	0.0057584	0.047222	1.32586	IL12RB2
949	ENSG00000165458	302.121	5.2672	1.55569	3.38575	0.000709833	0.0115034	1.93917	INPPL1
951	ENSG00000126259	21.2741	5.26447	1.89951	2.77148	0.00558013	0.0463829	1.33364	KIRREL2
952	ENSG00000198837	679.252	5.25849	1.25527	4.18913	2.80032e-05	0.000977177	3.01003	DENND4B
953	ENSG00000150977	664.796	5.25789	1.25814	4.17908	2.9269e-05	0.00101363	2.99412	RILPL2
954	ENSG00000124731	121.13	5.25626	1.6684	3.15049	0.00162998	0.0202587	1.69339	TREM1
955	ENSG00000160179	259.532	5.25577	1.54571	3.40023	0.000673285	0.0110723	1.95576	ABCG1
956	ENSG00000173805	54.7854	5.25243	1.51515	3.4666	0.000527081	0.00935555	2.02893	HAP1
957	ENSG00000088827	42.3602	5.24739	1.7675	2.96882	0.00298945	0.0307879	1.51162	SIGLEC1
958	ENSG00000179869	164.029	5.24678	1.45449	3.6073	0.000309403	0.00642659	2.19202	ABCA13
959	ENSG00000128805	169.607	5.24436	1.50933	3.47464	0.000511548	0.00916982	2.03764	ARHGAP22
960	ENSG00000118557	37.5328	5.23944	1.82113	2.87703	0.0040144	0.0376762	1.42393	PMFBP1
961	ENSG00000111218	126.208	5.23794	1.69556	3.0892	0.00200696	0.0235538	1.62794	PRMT8
962	ENSG00000275342	398.533	5.23783	1.16638	4.49066	7.1003e-06	0.000319601	3.49539	PRAG1
963	ENSG00000117280	423.127	5.23724	1.11735	4.68719	2.76983e-06	0.000141346	3.84972	RAB29
964	ENSG00000203876	72.214	5.23663	1.84127	2.84402	0.00445479	0.0403021	1.39467	ADD3-AS1
965	ENSG00000114270	88.207	5.23533	1.82045	2.87585	0.00402946	0.0377595	1.42297	COL7A1
966	ENSG00000167964	31.0757	5.23383	1.8845	2.77731	0.00548111	0.0457854	1.33927	RAB26
967	ENSG00000132510	727.595	5.23164	1.29535	4.03879	5.3727e-05	0.00164595	2.78358	KDM6B
968	ENSG00000140548	50.4892	5.23162	1.5845	3.30174	0.000960872	0.0143699	1.84254	ZNF710
969	ENSG00000173327	351.405	5.23018	1.1288	4.63341	3.5969e-06	0.000175721	3.75518	MAP3K11
970	ENSG00000070371	151.001	5.22954	1.66111	3.14822	0.00164267	0.0203336	1.69179	CLTCL1
971	ENSG00000067182	523.636	5.22671	1.22741	4.25832	2.05974e-05	0.00076231	3.11787	TNFRSF1A
972	ENSG00000073282	40.9015	5.22414	1.77257	2.94721	0.00320653	0.0324551	1.48872	TP63
973	ENSG00000141506	397.293	5.22306	1.27142	4.10806	3.98995e-05	0.00130762	2.88352	PIK3R5
974	ENSG00000118308	304.611	5.2215	1.46342	3.56801	0.000359706	0.00719412	2.14302	LRMP
975	ENSG00000120337	327.179	5.22102	1.65348	3.15759	0.00159078	0.0199651	1.69973	TNFSF18
976	ENSG00000182218	167.786	5.21935	1.67	3.12537	0.00177584	0.0214318	1.66894	HHIPL1
977	ENSG00000166510	23.479	5.21613	1.87613	2.78026	0.00543152	0.045527	1.34173	CCDC68
978	ENSG00000140795	20.175	5.21494	1.8873	2.76318	0.00572413	0.0470674	1.32728	MYLK3
979	ENSG00000179403	89.4344	5.21476	1.65985	3.1417	0.00167967	0.0206799	1.68445	VWA1
980	ENSG00000196182	222.633	5.21443	1.44989	3.59642	0.000322622	0.00662605	2.17875	STK40
981	ENSG00000167925	82.0197	5.21286	1.58001	3.29925	0.000969447	0.0144628	1.83975	GHDC
982	ENSG00000089250	96.7187	5.21039	1.65438	3.14946	0.00163571	0.0203024	1.69245	NOS1
983	ENSG00000177103	101.931	5.20949	1.58618	3.28429	0.00102238	0.0150029	1.82383	DSCAML1
984	ENSG00000145949	66.7002	5.20204	1.69877	3.06224	0.00219688	0.0251498	1.59947	MYLK4
985	ENSG00000170909	55.5706	5.20128	1.6843	3.08809	0.00201446	0.0236116	1.62687	OSCAR
987	ENSG00000005844	193.628	5.17536	1.34343	3.85234	0.000116996	0.00305235	2.51537	ITGAL
988	ENSG00000162783	1797.66	5.17534	1.08153	4.7852	1.70818e-06	9.17708e-05	4.0373	IER5
989	ENSG00000090674	408.054	5.17236	1.34903	3.83412	0.000126013	0.00322425	2.49157	MCOLN1
990	ENSG00000198879	1924.21	5.1688	1.1018	4.69125	2.71542e-06	0.000139346	3.85591	SFMBT2
991	ENSG00000105963	56.1746	5.15953	1.62797	3.16931	0.00152803	0.019467	1.7107	ADAP1
992	ENSG00000120899	200.259	5.15793	1.49301	3.45472	0.000550866	0.0096758	2.01431	PTK2B
993	ENSG00000003400	172.681	5.1566	1.51598	3.4015	0.000670167	0.0110492	1.95667	CASP10
442	ENSG00000214894	22.1514	6.81501	2.17279	3.13653	0.00170961	0.0209498	1.67882	LINC00243
651	ENSG00000215162	38.2715	6.09987	1.98114	3.07898	0.00207712	0.0241453	1.61717	LINC00269
852	ENSG00000236790	125.642	5.52862	1.85976	2.97276	0.00295132	0.0305988	1.5143	LINC00299
1029	ENSG00000230923	72.7716	5.08357	1.54719	3.28569	0.00101733	0.0149699	1.82478	LINC00309
1766	ENSG00000245526	442.207	-4.76625	1.49267	-3.1931	0.00140752	0.018458	1.73382	LINC00461
310	ENSG00000249917	47.2984	7.34235	2.21831	3.30989	0.000933328	0.0140613	1.85197	LINC00536
313	ENSG00000261446	79.2109	7.3286	2.14878	3.41058	0.00064824	0.0107961	1.96673	LINC00559
777	ENSG00000235770	19.3859	5.7365	2.01925	2.84091	0.00449848	0.0406171	1.39129	LINC00607
1164	ENSG00000241469	834.356	4.71847	1.30909	3.6044	0.000312878	0.00648407	2.18815	LINC00635
1448	ENSG00000237945	56.9848	3.44152	1.18812	2.89662	0.00377204	0.0361233	1.44221	LINC00649
1178	ENSG00000213373	170.324	4.69148	1.67496	2.80096	0.00509513	0.0437613	1.35891	LINC00671
746	ENSG00000244342	18.8476	5.80031	2.06688	2.80632	0.00501115	0.0434483	1.36203	LINC00698
1902	ENSG00000189238	140.49	-5.76063	1.58479	-3.63495	0.00027804	0.0059645	2.22443	LINC00943
372	ENSG00000242258	271.284	7.11783	1.51687	4.69244	2.69962e-06	0.000138924	3.85722	LINC00996
132	ENSG00000228495	31.9778	8.26509	2.32166	3.55999	0.000370872	0.00735323	2.13352	LINC01013
1597	ENSG00000235597	148.202	-3.84716	1.1342	-3.39196	0.000693936	0.0113004	1.94691	LINC01102
948	ENSG00000236423	36.4271	5.26723	1.90795	2.76067	0.00576828	0.0472607	1.3255	LINC01134
93	ENSG00000258867	21.4658	8.54296	2.26238	3.77609	0.000159311	0.00387079	2.4122	LINC01146
588	ENSG00000204603	19.5101	6.26958	2.2633	2.7701	0.00560392	0.0465249	1.33231	LINC01257
448	ENSG00000205334	31.6891	6.79046	2.302	2.9498	0.00317978	0.0322555	1.4914	LINC01460
429	ENSG00000270164	408.231	6.86513	1.34886	5.08957	3.58873e-07	2.27493e-05	4.64303	LINC01480
867	ENSG00000267659	58.705	5.48879	1.87324	2.93011	0.00338844	0.0336746	1.4727	LINC01482
2006	ENSG00000225975	11.3454	-14.0792	2.67797	-5.25741	1.46102e-07	1.01321e-05	4.9943	LINC01534
1901	ENSG00000186960	206.851	-5.73609	2.0744	-2.76519	0.00568905	0.0468631	1.32917	LINC01551
615	ENSG00000258779	128.747	6.20802	1.89024	3.28425	0.00102254	0.0150029	1.82383	LINC01568
1033	ENSG00000214900	163.056	5.07097	1.67502	3.02741	0.00246662	0.0269461	1.5695	LINC01588
690	ENSG00000232596	29.3612	5.97083	2.16739	2.75485	0.00587188	0.0478216	1.32038	LINC01646
496	ENSG00000236532	23.7612	6.60906	2.08949	3.16301	0.00156148	0.0197694	1.70401	LINC01695
482	ENSG00000228058	665.718	6.66172	1.65779	4.01843	5.85865e-05	0.0017624	2.75389	LINC01736
622	ENSG00000236914	94.6768	6.19407	1.52966	4.04931	5.13684e-05	0.00159503	2.79723	LINC01852
259	ENSG00000266278	55.983	7.56532	2.22425	3.4013	0.000670672	0.0110492	1.95667	LINC01910
938	ENSG00000231574	29.3334	5.28972	1.93292	2.73665	0.00620684	0.0490973	1.30894	LINC02015
710	ENSG00000232233	24.8282	5.92181	1.82769	3.24005	0.00119507	0.0165861	1.78026	LINC02043
265	ENSG00000268532	17.7883	7.52577	2.58727	2.90877	0.00362853	0.0351717	1.45381	LINC02135
114	ENSG00000261623	43.2173	8.35322	2.54401	3.28349	0.00102531	0.015027	1.82313	LINC02179
21	ENSG00000245729	53.4376	16.864	4.04222	4.17197	3.01976e-05	0.00103599	2.98464	LINC02226
554	ENSG00000249699	126.209	6.40025	2.02992	3.15295	0.00161628	0.0201294	1.69617	LINC02261
369	ENSG00000245954	13.0689	7.1272	2.35075	3.03188	0.00243033	0.0266889	1.57367	LINC02273
315	ENSG00000250742	145.924	7.29467	1.88292	3.87413	0.000107005	0.00286597	2.54273	LINC02381
986	ENSG00000257259	68.091	5.20112	1.82823	2.84489	0.00444263	0.0402517	1.39522	LINC02388
262	ENSG00000259237	19.6081	7.55863	2.71873	2.78021	0.00543243	0.045527	1.34173	LINC02490
95	ENSG00000230943	50.9874	8.53347	2.30221	3.70664	0.000210024	0.00481557	2.31735	LINC02541
18	ENSG00000236373	21.84	18.0192	3.89789	4.6228	3.78589e-06	0.000183972	3.73525	LINC02653
306	ENSG00000273409	951.541	7.35091	1.17011	6.28222	3.33774e-10	3.7059e-08	7.43111	LINC02712
512	ENSG00000249867	29.59	6.54703	2.05058	3.19277	0.00140916	0.0184663	1.73362	LINC02742
391	ENSG00000248844	19.2241	7.02833	2.16371	3.24827	0.00116107	0.0162746	1.78849	LINC02753
390	ENSG00000276255	33.1192	7.03402	2.42539	2.90016	0.0037297	0.0358301	1.44575	LINC02809
42	ENSG00000237571	64.9582	9.25892	2.43865	3.79673	0.000146615	0.00361056	2.44243	LINC02862
994	ENSG00000256294	209.33	5.15509	1.55658	3.31181	0.000926948	0.0140236	1.85314	ZNF225
995	ENSG00000206043	19.8852	5.15356	1.83511	2.80831	0.00498027	0.0433021	1.36349	C18orf63
996	ENSG00000100296	206.095	5.1534	1.50942	3.41415	0.000639811	0.0107434	1.96886	THOC5
997	ENSG00000122986	129.408	5.15245	1.38661	3.71587	0.000202507	0.00467835	2.32991	HVCN1
7	ENSG00000250274	35.9137	22.2462	3.45498	6.43888	1.20361e-10	1.43183e-08	7.84411	LOC100128059
36	ENSG00000280351	31.3139	9.57102	2.35614	4.06217	4.86191e-05	0.00153835	2.81295	LOC100129503
1078	ENSG00000215022	346.056	4.97917	1.45131	3.43081	0.000601773	0.010284	1.98784	LOC100130357
314	ENSG00000203987	29.7542	7.32028	2.29458	3.19026	0.00142147	0.0185479	1.7317	LOC100133077
744	ENSG00000204117	62.1271	5.80213	2.07729	2.79312	0.00522028	0.0443784	1.35283	LOC100287792
1937	ENSG00000167912	77.3204	-6.17051	2.15137	-2.86818	0.00412839	0.0383724	1.41598	LOC100505501
420	ENSG00000259118	13.6287	6.92044	2.19143	3.15796	0.00158877	0.0199631	1.69977	LOC100506321
522	ENSG00000262061	136.615	6.52066	1.71094	3.81115	0.000138321	0.00347128	2.45951	LOC100506388
581	ENSG00000272568	32.9096	6.28217	1.79601	3.49786	0.000469013	0.00867034	2.06196	LOC100506497
905	ENSG00000257176	47.8491	5.38411	1.7225	3.12575	0.00177354	0.0214318	1.66894	LOC100506606
15	ENSG00000256546	16.3334	19.4922	2.79123	6.9834	2.88128e-12	4.63457e-10	9.33399	LOC100506691
788	ENSG00000253837	79.5349	5.70807	1.59804	3.57191	0.000354381	0.00710312	2.14855	LOC100507156
1753	ENSG00000271860	374.579	-4.67688	1.36548	-3.42509	0.000614589	0.0104252	1.98191	LOC101927314
735	ENSG00000235885	23.7227	5.82156	1.76163	3.30465	0.000950959	0.0142683	1.84563	LOC101927661
225	ENSG00000259583	18.188	7.73087	2.421	3.19326	0.00140677	0.018458	1.73382	LOC101927751
145	ENSG00000236120	258.948	8.20406	1.66971	4.91346	8.94824e-07	5.25423e-05	4.27949	LOC101928228
398	ENSG00000232310	158.096	6.9971	1.59922	4.37532	1.21257e-05	0.000493651	3.30658	LOC101928304
877	ENSG00000203739	113.425	5.46572	1.77344	3.08199	0.00205623	0.0240085	1.61964	LOC101928673
821	ENSG00000249364	151.38	5.61158	2.02831	2.76663	0.00566392	0.0468245	1.32953	LOC101928858
726	ENSG00000250546	18.1967	5.84579	1.97651	2.95764	0.00310008	0.0316222	1.50001	LOC101928978
23	ENSG00000254334	55.1068	14.5551	3.57578	4.07046	4.69196e-05	0.0014923	2.82614	LOC101929172
273	ENSG00000253643	20.3625	7.48818	2.56974	2.91399	0.00356844	0.0348474	1.45783	LOC101929315
771	ENSG00000245213	54.6227	5.76076	2.10769	2.73321	0.00627212	0.0493792	1.30646	LOC101930370
950	ENSG00000275464	29.3357	5.26514	1.93026	2.72768	0.00637811	0.0499133	1.30178	LOC102724159
48	ENSG00000255980	342.864	9.13224	1.50368	6.07325	1.25348e-09	1.24128e-07	6.90613	LOC102724265
591	ENSG00000250748	45.8314	6.26731	1.91306	3.27607	0.00105261	0.0153262	1.81457	LOC105369187
13	ENSG00000231521	232.147	19.8577	3.97375	4.99721	5.81656e-07	3.48233e-05	4.45813	LOC105376171
659	ENSG00000267121	80.882	6.06934	1.88331	3.2227	0.00126987	0.0172021	1.76442	LOC339192
1960	ENSG00000276256	83.7223	-6.54451	2.00794	-3.25931	0.00111683	0.0159597	1.79697	LOC389831
1295	ENSG00000188897	79.5449	4.26604	1.45513	2.93173	0.00337079	0.0335785	1.47394	LOC400499
998	ENSG00000112297	95.9315	5.14929	1.55587	3.30958	0.000934365	0.0140654	1.85185	CRYBG1
999	ENSG00000075426	241.385	5.14468	1.26694	4.06072	4.89211e-05	0.00154257	2.81175	FOSL2
1000	ENSG00000122477	642.648	5.13979	1.27697	4.025	5.69749e-05	0.00173098	2.76171	LRRC39
1001	ENSG00000125744	116.497	5.13805	1.34136	3.83047	0.000127896	0.00326293	2.48639	RTN2
1002	ENSG00000196782	117.701	5.13788	1.32697	3.87189	0.000107993	0.00287682	2.54109	MAML3
1003	ENSG00000153815	419.309	5.13656	1.20354	4.26786	1.97353e-05	0.000736358	3.13291	CMIP
1004	ENSG00000130309	754.94	5.13468	1.25378	4.09537	4.21504e-05	0.0013643	2.86509	COLGALT1
1005	ENSG00000169213	137.334	5.13	1.50975	3.39791	0.000679021	0.0111168	1.95402	RAB3B
1006	ENSG00000175267	69.8999	5.1276	1.41828	3.61537	0.000299916	0.00630099	2.20059	VWA3A
1007	ENSG00000163554	82.4605	5.126	1.59463	3.21454	0.00130653	0.0174863	1.7573	SPTA1
1008	ENSG00000203740	29.5231	5.12593	1.85058	2.7699	0.00560737	0.0465249	1.33231	METTL11B
1009	ENSG00000182557	156.025	5.12487	1.56916	3.266	0.00109077	0.0157222	1.80349	SPNS3
1010	ENSG00000157873	318.72	5.12486	1.58489	3.23357	0.00122255	0.016802	1.77464	TNFRSF14
1011	ENSG00000116786	541.267	5.12454	1.24203	4.12595	3.6921e-05	0.00122313	2.91253	PLEKHM2
1012	ENSG00000149761	444.472	5.12021	1.68777	3.03372	0.00241562	0.026627	1.57468	NUDT22
1013	ENSG00000167880	58.1124	5.11986	1.7606	2.90802	0.00363726	0.0352005	1.45345	EVPL
1014	ENSG00000166501	609.873	5.11964	1.05256	4.86398	1.15048e-06	6.54556e-05	4.18405	PRKCB
1015	ENSG00000137474	314.33	5.11897	1.36319	3.75515	0.00017324	0.00410577	2.3866	MYO7A
1016	ENSG00000181634	121.019	5.1164	1.84173	2.77804	0.00546882	0.0457342	1.33976	TNFSF15
1017	ENSG00000160691	88.266	5.11201	1.7238	2.96555	0.00302142	0.030975	1.50899	SHC1
1018	ENSG00000173020	246.48	5.11201	1.36108	3.75584	0.000172763	0.00410508	2.38668	GRK2
1019	ENSG00000125637	122.549	5.10813	1.41484	3.61039	0.000305739	0.00637943	2.19522	PSD4
1020	ENSG00000131196	260.13	5.10783	1.60875	3.17504	0.00149818	0.0192204	1.71624	NFATC1
1021	ENSG00000134516	914.911	5.10145	1.17464	4.34299	1.40555e-05	0.000553757	3.25668	DOCK2
1022	ENSG00000164088	214.564	5.09762	1.49839	3.40206	0.000668807	0.0110418	1.95696	PPM1M
1023	ENSG00000256618	90.7035	5.09676	1.18451	4.30283	1.68626e-05	0.000646284	3.18958	MTRNR2L1
1024	ENSG00000160703	99.2497	5.09496	1.75266	2.90698	0.00364932	0.0352613	1.4527	NLRX1
1025	ENSG00000135926	1667.76	5.08907	0.95883	5.30758	1.1109e-07	7.88825e-06	5.10302	TMBIM1
1026	ENSG00000173898	54.1414	5.08872	1.53588	3.31323	0.000922265	0.0139867	1.85429	SPTBN2
1027	ENSG00000100307	89.3292	5.0876	1.42043	3.58173	0.000341324	0.00690945	2.16056	CBX7
1028	ENSG00000100364	586.412	5.08664	1.10878	4.5876	4.48379e-06	0.000213358	3.67089	KIAA0930
1030	ENSG00000161638	203.028	5.07829	1.26646	4.00984	6.07586e-05	0.00181879	2.74022	ITGA5
1031	ENSG00000060656	48.5156	5.0772	1.35785	3.73916	0.000184638	0.00432	2.36452	PTPRU
1032	ENSG00000000971	51.0482	5.07329	1.83723	2.76137	0.0057559	0.047222	1.32586	CFH
1034	ENSG00000145819	680.621	5.07059	1.12461	4.50876	6.52089e-06	0.000297171	3.52699	ARHGAP26
1035	ENSG00000105609	89.3057	5.07031	1.80355	2.81129	0.00493433	0.0431618	1.3649	LILRB5
1036	ENSG00000104518	269.664	5.06952	1.42944	3.54652	0.000390362	0.00762413	2.11781	GSDMD
1037	ENSG00000178726	33.0155	5.0675	1.83826	2.75669	0.00583903	0.0476444	1.32199	THBD
1038	ENSG00000184956	45.7994	5.06725	1.84258	2.75009	0.00595797	0.048077	1.31806	MUC6
1039	ENSG00000133460	169.824	5.05987	1.81069	2.79444	0.00519897	0.0443057	1.35354	SLC2A11
1040	ENSG00000174527	138.322	5.05839	1.70204	2.97196	0.00295909	0.0306621	1.5134	MYO1H
1041	ENSG00000138080	97.1616	5.05764	1.72966	2.92407	0.00345491	0.0341023	1.46722	EMILIN1
1042	ENSG00000269028	933.489	5.05648	1.07354	4.71011	2.47585e-06	0.000129964	3.88618	MTRNR2L2
1043	ENSG00000087266	1183.13	5.05199	1.20465	4.19374	2.74387e-05	0.00096483	3.01555	SH3BP2
1044	ENSG00000186111	64.8778	5.04976	1.75314	2.88041	0.00397159	0.0374143	1.42696	PIP5K1C
1045	ENSG00000186567	25.2558	5.04895	1.81216	2.78615	0.00533387	0.0449793	1.34699	CEACAM19
1046	ENSG00000197471	152.344	5.04612	1.40281	3.59714	0.000321731	0.00661609	2.1794	SPN
1047	ENSG00000185897	65.1417	5.04503	1.69004	2.98516	0.00283434	0.0298048	1.52571	FFAR3
1048	ENSG00000100906	18470.1	5.04255	0.75662	6.66457	2.65434e-11	3.60204e-09	8.44345	NFKBIA
1049	ENSG00000013364	142.671	5.04222	1.54589	3.2617	0.00110744	0.0158627	1.79962	MVP
1050	ENSG00000106069	465.117	5.03996	1.41979	3.5498	0.00038552	0.00754565	2.1223	CHN2
1051	ENSG00000151702	479.01	5.03872	1.24569	4.04492	5.23414e-05	0.00161159	2.79275	FLI1
1052	ENSG00000118257	772.707	5.03406	0.957622	5.25683	1.46561e-07	1.01321e-05	4.9943	NRP2
1053	ENSG00000239998	180.937	5.02844	1.64419	3.0583	0.00222596	0.0253015	1.59685	LILRA2
1054	ENSG00000172752	71.3325	5.02564	1.39834	3.59401	0.000325628	0.00668029	2.1752	COL6A5
1055	ENSG00000187533	50.1603	5.02538	1.77444	2.8321	0.0046244	0.0413465	1.38356	PRR27
1056	ENSG00000205301	27.6755	5.02282	1.77183	2.83481	0.00458523	0.0411772	1.38534	MGAT4D
1057	ENSG00000100600	11329.8	5.02208	0.786795	6.38296	1.73694e-10	1.9888e-08	7.70141	LGMN
1058	ENSG00000105698	231.855	5.01947	1.16475	4.30949	1.63633e-05	0.000629781	3.20081	USF2
1059	ENSG00000064545	207.104	5.017	1.82848	2.74381	0.00607313	0.0484547	1.31466	TMEM161A
1060	ENSG00000039523	277.194	5.01317	1.08991	4.59962	4.23259e-06	0.00020352	3.69139	RIPOR1
1061	ENSG00000172243	558.375	5.0122	1.27005	3.94646	7.93141e-05	0.00223782	2.65017	CLEC7A
1062	ENSG00000143341	239.393	5.01101	1.39211	3.59958	0.000318732	0.00657564	2.18206	HMCN1
1063	ENSG00000184545	37.3097	5.00862	1.79723	2.78686	0.00532212	0.0449529	1.34724	DUSP8
1064	ENSG00000058085	44.85	5.00754	1.51986	3.29473	0.000985155	0.0145433	1.83734	LAMC2
1065	ENSG00000134917	31.1649	5.00597	1.759	2.84591	0.00442846	0.0401747	1.39605	ADAMTS8
1066	ENSG00000135838	3010.98	5.0054	0.913128	5.48159	4.21516e-08	3.20422e-06	5.49428	NPL
1067	ENSG00000180891	248.818	4.99711	1.42485	3.50712	0.000452986	0.00845944	2.07266	CUEDC1
1068	ENSG00000155719	67.3048	4.99663	1.55143	3.22067	0.00127893	0.017269	1.76273	OTOA
1069	ENSG00000214814	47.9138	4.9954	1.65542	3.0176	0.00254786	0.0276357	1.55853	FER1L6
1070	ENSG00000125447	471.873	4.99206	1.30882	3.81416	0.000136649	0.00343402	2.4642	GGA3
1071	ENSG00000117643	178.692	4.99154	1.32952	3.75439	0.000173766	0.00411292	2.38585	MAN1C1
1072	ENSG00000159399	580.469	4.99009	1.13123	4.41123	1.02787e-05	0.000425116	3.37149	HK2
1073	ENSG00000139278	393.381	4.98647	1.43442	3.47629	0.000508408	0.00915519	2.03833	GLIPR1
1074	ENSG00000198691	76.22	4.985	1.56928	3.17661	0.00149008	0.0191433	1.71798	ABCA4
1075	ENSG00000146112	716.318	4.97989	1.22816	4.05476	5.01848e-05	0.00156892	2.8044	PPP1R18
1076	ENSG00000154258	61.3103	4.97962	1.51047	3.29673	0.000978169	0.0145322	1.83767	ABCA9
1077	ENSG00000166111	77.1121	4.9794	1.6775	2.96835	0.00299406	0.0308152	1.51123	SVOP
1079	ENSG00000156860	121.106	4.97363	1.04204	4.77297	1.81529e-06	9.69569e-05	4.01342	FBRS
1080	ENSG00000177369	11.892	4.97339	1.66141	2.99347	0.00275823	0.0292062	1.53452	FLJ40194
1081	ENSG00000161381	116.256	4.96955	1.47762	3.36321	0.000770427	0.0122732	1.91104	PLXDC1
1082	ENSG00000108639	2290.38	4.96922	1.03787	4.78791	1.68527e-06	9.10741e-05	4.04061	SYNGR2
1083	ENSG00000167716	74.2179	4.96648	1.64484	3.01943	0.00253254	0.0275021	1.56063	WDR81
1084	ENSG00000086696	36.8228	4.9621	1.59975	3.10181	0.00192344	0.0227927	1.64221	HSD17B2
1085	ENSG00000037280	33.5934	4.95544	1.76359	2.80986	0.00495638	0.0432184	1.36433	FLT4
1086	ENSG00000167703	443.075	4.95396	1.35135	3.66593	0.000246439	0.00542214	2.26583	SLC43A2
1087	ENSG00000070190	274.135	4.95013	1.60801	3.07842	0.00208098	0.0241632	1.61685	DAPP1
1088	ENSG00000075618	581.533	4.93908	1.02217	4.83198	1.35183e-06	7.4595e-05	4.12729	FSCN1
1089	ENSG00000138075	72.6182	4.93698	1.72194	2.8671	0.00414257	0.0384457	1.41515	ABCG5
1090	ENSG00000166473	55.5702	4.93678	1.37972	3.57809	0.000346115	0.00698191	2.15603	PKD1L2
1091	ENSG00000137216	50.9419	4.93672	1.58836	3.10806	0.00188317	0.0224344	1.64909	TMEM63B
1092	ENSG00000204291	79.875	4.93334	1.50559	3.27668	0.00105037	0.0153206	1.81472	COL15A1
1093	ENSG00000055483	968.193	4.93247	1.13941	4.32899	1.49797e-05	0.000583636	3.23386	USP36
1094	ENSG00000078401	292.959	4.93195	1.5438	3.19468	0.00139988	0.018384	1.73556	EDN1
1095	ENSG00000205903	87.7751	4.92978	1.24625	3.95568	7.63166e-05	0.00216427	2.66469	ZNF316
1096	ENSG00000268089	66.9636	4.92956	1.40541	3.50756	0.00045224	0.00845411	2.07293	GABRQ
1097	ENSG00000266714	822.427	4.92195	1.57842	3.11827	0.00181914	0.021844	1.66067	MYO15B
1098	ENSG00000146828	235.588	4.91996	1.43337	3.43243	0.000598188	0.0102515	1.98921	SLC12A9
1099	ENSG00000089101	87.0356	4.91829	1.53368	3.20686	0.00134191	0.0177885	1.74986	CFAP61
1100	ENSG00000185862	514.723	4.91579	1.26102	3.89825	9.689e-05	0.00261803	2.58203	EVI2B
1101	ENSG00000186174	35.9319	4.91342	1.46992	3.34264	0.000829855	0.0129607	1.88737	BCL9L
1102	ENSG00000147596	20.04	4.90735	1.67707	2.92615	0.00343183	0.0339131	1.46963	PRDM14
1103	ENSG00000157510	100.968	4.90694	1.34112	3.65884	0.000253355	0.00554119	2.2564	AFAP1L1
1104	ENSG00000158486	104.056	4.90666	1.5292	3.20864	0.00133366	0.0177065	1.75187	DNAH3
1105	ENSG00000173210	40.8008	4.90402	1.33041	3.68609	0.000227722	0.00511259	2.29136	ABLIM3
1106	ENSG00000186350	462.936	4.9027	1.2283	3.99146	6.56673e-05	0.0019435	2.71142	RXRA
1107	ENSG00000167281	42.2292	4.90198	1.47289	3.32813	0.000874299	0.0134825	1.87023	RBFOX3
1108	ENSG00000184584	595.468	4.90149	1.21942	4.01954	5.83121e-05	0.00175993	2.7545	STING1
1109	ENSG00000131746	36.7519	4.8971	1.63058	3.00329	0.00267081	0.0286045	1.54357	TNS4
1110	ENSG00000173546	120.51	4.89358	1.64088	2.98229	0.00286098	0.0299882	1.52305	CSPG4
1111	ENSG00000130518	192.54	4.89353	1.62371	3.0138	0.00257995	0.0278848	1.55463	IQCN
1112	ENSG00000177721	71.7865	4.89121	1.57172	3.11201	0.00185818	0.0221915	1.65381	ANXA2R
1113	ENSG00000157353	64.6089	4.89085	1.74555	2.8019	0.00508032	0.0437028	1.35949	FCSK
1114	ENSG00000148655	450.937	4.8882	1.24676	3.92072	8.82853e-05	0.0024395	2.6127	LRMDA
1115	ENSG00000198019	1821.03	4.88629	1.16336	4.20014	2.66756e-05	0.000945254	3.02445	FCGR1B
1116	ENSG00000168237	87.784	4.87951	1.55296	3.14207	0.00167756	0.0206677	1.68471	GLYCTK
1117	ENSG00000162889	308.017	4.8792	1.37659	3.5444	0.000393504	0.00766098	2.11572	MAPKAPK2
1118	ENSG00000189114	106.778	4.87801	1.73952	2.80423	0.00504364	0.0435109	1.3614	BLOC1S3
1119	ENSG00000149177	679.851	4.87566	0.804894	6.05752	1.38233e-09	1.34704e-07	6.87062	PTPRJ
1120	ENSG00000132635	308.621	4.87565	1.53601	3.17422	0.00150239	0.0192474	1.71563	PCED1A
1121	ENSG00000130202	194.011	4.87236	1.23742	3.9375	8.23347e-05	0.00230991	2.6364	NECTIN2
1122	ENSG00000112936	31.9642	4.86728	1.58232	3.07604	0.00209767	0.0242916	1.61454	C7
1123	ENSG00000164099	129.488	4.86173	1.59773	3.0429	0.00234309	0.026174	1.58213	PRSS12
1124	ENSG00000118777	1086.36	4.86012	1.28177	3.79171	0.000149613	0.00367432	2.43482	ABCG2
1125	ENSG00000101665	235.665	4.85651	1.14024	4.2592	2.05161e-05	0.000760839	3.11871	SMAD7
1126	ENSG00000087128	45.0135	4.84477	1.34685	3.59711	0.000321776	0.00661609	2.1794	TMPRSS11E
1127	ENSG00000121068	35.7496	4.83494	1.6697	2.89569	0.00378327	0.0361929	1.44138	TBX2
1128	ENSG00000138759	200.519	4.83479	1.55795	3.1033	0.00191377	0.0227221	1.64355	FRAS1
1129	ENSG00000106034	374.693	4.82567	1.39112	3.46891	0.000522575	0.00929473	2.03176	CPED1
1130	ENSG00000158859	92.0213	4.82404	1.75303	2.75184	0.0059262	0.0479455	1.31925	ADAMTS4
1131	ENSG00000136449	46.5097	4.82026	1.41743	3.40071	0.000672111	0.011063	1.95613	MYCBPAP
1132	ENSG00000276231	109.367	4.81634	1.48033	3.25356	0.00113969	0.0161551	1.79169	PIK3R6
1133	ENSG00000105722	77.3751	4.81632	1.41702	3.39891	0.000676544	0.011116	1.95405	ERF
1134	ENSG00000104884	124.472	4.81612	1.32712	3.629	0.000284524	0.00608225	2.21594	ERCC2
1135	ENSG00000138834	159.4	4.81394	1.40113	3.43575	0.000590924	0.010165	1.99289	MAPK8IP3
1136	ENSG00000221818	26.1246	4.81179	1.64587	2.92355	0.00346066	0.0341091	1.46713	EBF2
1137	ENSG00000184916	109.547	4.81126	1.72815	2.78406	0.00536834	0.045148	1.34536	JAG2
1138	ENSG00000162496	487.084	4.80728	1.05695	4.54825	5.40937e-06	0.000251522	3.59942	DHRS3
1139	ENSG00000179364	453.812	4.80717	1.15142	4.17498	2.98007e-05	0.00102622	2.98876	PACS2
1140	ENSG00000124493	57.3426	4.80618	1.70955	2.81137	0.00493312	0.0431618	1.3649	GRM4
1141	ENSG00000244509	208.245	4.80103	1.5691	3.05974	0.00221529	0.0253015	1.59685	APOBEC3C
1142	ENSG00000197859	183.6	4.79307	1.39888	3.42637	0.000611715	0.0103861	1.98355	ADAMTSL2
1143	ENSG00000067066	963.154	4.79047	1.0329	4.6379	3.51974e-06	0.000172411	3.76344	SP100
1144	ENSG00000174123	657.132	4.7835	1.34122	3.56653	0.000361742	0.00721907	2.14152	TLR10
1145	ENSG00000181143	252.91	4.78336	1.36781	3.49709	0.000470368	0.00868664	2.06115	MUC16
1146	ENSG00000198026	110.093	4.77984	1.72439	2.7719	0.00557305	0.0463451	1.334	ZNF335
1147	ENSG00000188677	110.115	4.77565	1.23738	3.8595	0.000113619	0.0029821	2.52548	PARVB
1148	ENSG00000227502	244.489	4.77537	1.7001	2.80887	0.00497155	0.0433021	1.36349	MROCKI
1149	ENSG00000165983	102.032	4.77339	1.69061	2.82347	0.00475068	0.0421492	1.37521	PTER
1150	ENSG00000047648	192.242	4.77336	1.5308	3.11821	0.00181954	0.021844	1.66067	ARHGAP6
1151	ENSG00000151929	2692.14	4.77331	1.38439	3.44795	0.000564865	0.00985555	2.00632	BAG3
1152	ENSG00000136279	941.094	4.77233	1.32314	3.60683	0.000309966	0.00643101	2.19172	DBNL
1153	ENSG00000123143	143.212	4.77146	1.5542	3.07005	0.00214026	0.0247067	1.60718	PKN1
1154	ENSG00000149930	97.0446	4.76467	1.23422	3.86046	0.000113174	0.0029821	2.52548	TAOK2
1155	ENSG00000262074	24.6588	4.76258	1.58746	3.00012	0.00269869	0.0287777	1.54094	SNORD3B-2
1156	ENSG00000142102	162.635	4.76251	1.44745	3.29027	0.00100092	0.014764	1.8308	PGGHG
1157	ENSG00000111912	740.571	4.76228	1.20381	3.956	7.62159e-05	0.00216427	2.66469	NCOA7
1158	ENSG00000149534	97.9208	4.76019	1.69346	2.81093	0.00493991	0.0431618	1.3649	MS4A2
1159	ENSG00000198816	84.5294	4.75443	1.54882	3.06971	0.00214267	0.024719	1.60697	ZNF358
1160	ENSG00000159216	616.136	4.74017	1.16797	4.05847	4.93945e-05	0.00155482	2.80832	RUNX1
1161	ENSG00000183386	65.5164	4.739	1.68762	2.8081	0.00498343	0.0433021	1.36349	FHL3
1162	ENSG00000121570	33.1984	4.73089	1.61672	2.92623	0.00343093	0.0339131	1.46963	DPPA4
1163	ENSG00000221963	128.661	4.72792	1.59377	2.9665	0.00301214	0.0309145	1.50984	APOL6
1165	ENSG00000166900	73.8829	4.71296	1.65279	2.85153	0.004351	0.0397761	1.40038	STX3
1166	ENSG00000171552	140.618	4.70906	1.50588	3.12711	0.00176533	0.0214318	1.66894	BCL2L1
1167	ENSG00000161013	185.408	4.70735	1.47619	3.18886	0.00142836	0.0186113	1.73022	MGAT4B
1168	ENSG00000158545	100.882	4.70704	1.40856	3.34175	0.000832523	0.0129913	1.88635	ZC3H18
1169	ENSG00000153071	1632.27	4.70677	1.06395	4.42387	9.69504e-06	0.000409247	3.38801	DAB2
1170	ENSG00000187688	717.221	4.70387	1.63639	2.87454	0.00404616	0.0378529	1.4219	TRPV2
1171	ENSG00000036672	211.297	4.70311	1.48097	3.1757	0.00149474	0.0191896	1.71693	USP2
1172	ENSG00000273749	3266.92	4.70278	0.832183	5.65114	1.59384e-08	1.2863e-06	5.89066	CYFIP1
1173	ENSG00000172578	244.038	4.69878	1.6099	2.91869	0.00351511	0.0345106	1.46205	KLHL6
1174	ENSG00000105135	404.439	4.69588	1.45145	3.2353	0.00121516	0.0167575	1.77579	ILVBL
1175	ENSG00000133138	31.3178	4.69432	1.54776	3.03298	0.00242154	0.0266442	1.5744	TBC1D8B
1176	ENSG00000153234	7034.02	4.69384	0.722743	6.49448	8.33185e-11	1.0176e-08	7.99242	NR4A2
1177	ENSG00000110077	89.4938	4.69153	1.70901	2.74518	0.00604782	0.0483614	1.3155	MS4A6A
1179	ENSG00000029534	204.199	4.68838	1.35863	3.45082	0.000558889	0.00977923	2.0097	ANK1
1180	ENSG00000128604	195.601	4.68503	1.66946	2.80631	0.00501126	0.0434483	1.36203	IRF5
1181	ENSG00000154124	674.429	4.68491	1.23305	3.79946	0.000145012	0.00360464	2.44314	OTULIN
1182	ENSG00000166839	72.813	4.6847	1.65265	2.83465	0.00458757	0.041178	1.38534	ANKDD1A
1183	ENSG00000033627	1241.99	4.68308	0.988707	4.73657	2.17364e-06	0.000114758	3.94022	ATP6V0A1
1184	ENSG00000185504	240.16	4.67355	1.36654	3.41998	0.000626265	0.0105744	1.97575	FAAP100
1185	ENSG00000089159	110.731	4.66778	1.52663	3.05758	0.00223135	0.0253116	1.59668	PXN
1186	ENSG00000150054	38.9788	4.66683	1.63876	2.84778	0.00440259	0.0400965	1.39689	MPP7
1187	ENSG00000226312	43.9298	4.66563	1.65188	2.82443	0.00473647	0.0420815	1.37591	CFLAR-AS1
1188	ENSG00000140406	336.159	4.66279	1.19219	3.9111	9.18751e-05	0.00251217	2.59995	TLNRD1
1189	ENSG00000048471	1012.32	4.66092	1.16862	3.98838	6.65247e-05	0.00195623	2.70858	SNX29
1190	ENSG00000172830	42.9781	4.6592	1.69486	2.74902	0.00597736	0.048077	1.31806	SSH3
1191	ENSG00000142046	201.768	4.65875	1.56822	2.97072	0.00297107	0.0306937	1.51295	TMEM91
1192	ENSG00000234745	3258.67	4.65867	0.855028	5.44856	5.07799e-08	3.7361e-06	5.42758	HLA-B
1193	ENSG00000169247	96.7529	4.65413	1.58151	2.94284	0.00325213	0.0327717	1.4845	SH3TC2
1194	ENSG00000043143	138.169	4.64381	1.5685	2.96066	0.00306978	0.0314006	1.50306	JADE2
1195	ENSG00000116685	209.879	4.64248	1.39734	3.32237	0.000892553	0.0136948	1.86344	KIAA2013
1196	ENSG00000103876	447.062	4.63094	1.51821	3.05026	0.0022864	0.0258083	1.58824	FAH
1197	ENSG00000146826	34.2926	4.62383	1.66746	2.77297	0.00555469	0.0462344	1.33504	MAP11
1198	ENSG00000188219	17.3887	4.62335	1.51151	3.05877	0.00222249	0.0253015	1.59685	POTEE
1199	ENSG00000160219	292.275	4.61745	1.4606	3.16133	0.0015705	0.0198425	1.7024	GAB3
1200	ENSG00000196498	525.04	4.61678	1.08355	4.2608	2.03693e-05	0.00075693	3.12094	NCOR2
1201	ENSG00000182329	33.0945	4.61206	1.63356	2.82332	0.00475294	0.0421492	1.37521	KIAA2012
1202	ENSG00000087589	90.5486	4.61184	1.68357	2.73932	0.00615667	0.0489116	1.31059	CASS4
1203	ENSG00000164086	123.265	4.60971	1.60475	2.87253	0.00407194	0.0379826	1.42041	DUSP7
1204	ENSG00000198010	38.2785	4.60816	1.54598	2.98073	0.00287559	0.0299882	1.52305	DLGAP2
1205	ENSG00000149428	81.6403	4.59808	1.47121	3.12538	0.00177577	0.0214318	1.66894	HYOU1
1206	ENSG00000089127	416.951	4.59705	1.59128	2.8889	0.00386591	0.0367341	1.43493	OAS1
1207	ENSG00000173200	110.931	4.59609	1.49772	3.06873	0.00214969	0.0247532	1.60637	PARP15
1208	ENSG00000108465	759.606	4.59225	1.53546	2.99081	0.00278241	0.0293628	1.5322	CDK5RAP3
1209	ENSG00000143199	56.8309	4.58524	1.63671	2.8015	0.00508659	0.0437289	1.35923	ADCY10
1210	ENSG00000140553	75.4277	4.57251	1.57876	2.89627	0.00377632	0.0361453	1.44195	UNC45A
1211	ENSG00000039139	133.169	4.5703	1.44867	3.15482	0.00160596	0.0200827	1.69718	DNAH5
1212	ENSG00000235863	149.507	4.56897	1.66287	2.74764	0.0060025	0.048123	1.31765	B3GALT4
1213	ENSG00000064932	78.6886	4.56364	1.50118	3.04003	0.00236558	0.026377	1.57877	SBNO2
1214	ENSG00000058453	98.5093	4.55666	1.40117	3.25203	0.00114583	0.0161912	1.79072	CROCC
1215	ENSG00000148584	28.4615	4.55383	1.66294	2.73842	0.00617355	0.048982	1.30996	A1CF
1216	ENSG00000154122	1184.63	4.5497	1.23359	3.68817	0.000225875	0.00510238	2.29223	ANKH
1217	ENSG00000184347	62.8874	4.54509	1.33872	3.39511	0.000686009	0.0112111	1.95035	SLIT3
1218	ENSG00000073060	317.625	4.54334	1.39016	3.26822	0.00108226	0.0156488	1.80552	SCARB1
1219	ENSG00000149418	122.575	4.53882	1.47332	3.08067	0.00206536	0.0240543	1.61881	ST14
1220	ENSG00000068831	175.028	4.53394	1.44461	3.13852	0.00169805	0.02085	1.68089	RASGRP2
1221	ENSG00000099875	332.45	4.5331	1.11209	4.07621	4.5776e-05	0.00146199	2.83506	MKNK2
1222	ENSG00000157227	64.0886	4.52831	1.40704	3.21833	0.00128939	0.0173704	1.76019	MMP14
1223	ENSG00000167037	112.287	4.52256	1.29355	3.49623	0.000471876	0.00870571	2.0602	SGSM1
1224	ENSG00000100276	89.0573	4.51966	1.65385	2.73281	0.00627959	0.0494167	1.30613	RASL10A
1225	ENSG00000197461	304.583	4.5173	1.18109	3.82467	0.000130947	0.00332265	2.47851	PDGFA
1226	ENSG00000187098	1960.48	4.51623	1.39819	3.23004	0.00123772	0.0169224	1.77154	MITF
1227	ENSG00000179603	91.2759	4.51613	1.44603	3.12312	0.00178948	0.0215821	1.66591	GRM8
1228	ENSG00000105875	343.76	4.51223	1.55988	2.89267	0.00381983	0.0364848	1.43789	WDR91
1229	ENSG00000079337	32.18	4.51083	1.59918	2.82071	0.00479172	0.0423874	1.37276	RAPGEF3
1230	ENSG00000262246	278.614	4.50737	1.29746	3.47399	0.000512774	0.00917385	2.03745	CORO7
1231	ENSG00000032444	141.791	4.50106	1.2381	3.63546	0.000277489	0.00595967	2.22478	PNPLA6
1232	ENSG00000084674	85.4162	4.49919	1.63175	2.75727	0.00582856	0.0476056	1.32234	APOB
1233	ENSG00000135636	159.851	4.49837	1.56567	2.87313	0.00406425	0.0379495	1.42079	DYSF
1234	ENSG00000047644	275.801	4.49389	1.33929	3.35542	0.000792441	0.0125043	1.90294	WWC3
1235	ENSG00000088888	356.635	4.48989	1.27464	3.52248	0.000427526	0.00810795	2.09109	MAVS
1236	ENSG00000142552	237.96	4.48621	1.45682	3.07946	0.00207379	0.0241219	1.61759	RCN3
1237	ENSG00000007944	995.177	4.48357	0.906881	4.94394	7.65597e-07	4.52443e-05	4.34444	MYLIP
1238	ENSG00000275395	176.365	4.47453	1.47364	3.03638	0.00239439	0.0264808	1.57707	FCGBP
1239	ENSG00000197122	95.0738	4.46853	1.30017	3.43687	0.000588467	0.0101418	1.99389	SRC
1240	ENSG00000070814	281.867	4.46814	1.14802	3.89205	9.94025e-05	0.00267409	2.57282	TCOF1
1241	ENSG00000178950	876.268	4.46762	1.22119	3.65843	0.00025377	0.00554119	2.2564	GAK
1242	ENSG00000196209	190.543	4.46682	1.57664	2.83313	0.00460945	0.0412733	1.38433	SIRPB2
1243	ENSG00000189319	169.827	4.46459	1.29662	3.44326	0.000574752	0.00998999	2.00043	FAM53B
1244	ENSG00000166923	120.601	4.46102	1.27063	3.51086	0.000446653	0.00838389	2.07655	GREM1
1245	ENSG00000140470	123.184	4.45072	1.33051	3.34513	0.000822455	0.0128678	1.89049	ADAMTS17
1246	ENSG00000079277	2747.08	4.44663	0.877236	5.0689	4.00111e-07	2.49321e-05	4.60324	MKNK1
1247	ENSG00000250479	201.044	4.44387	1.21462	3.65866	0.000253539	0.00554119	2.2564	CHCHD10
1248	ENSG00000187775	146.734	4.44084	1.19879	3.70442	0.000211873	0.00484584	2.31463	DNAH17
1249	ENSG00000206077	94.5226	4.44038	1.60993	2.75811	0.00581365	0.0475262	1.32307	ZDHHC11B
1250	ENSG00000073734	77.7996	4.42823	1.29547	3.41826	0.000630237	0.0106218	1.9738	ABCB11
1251	ENSG00000119777	291.593	4.42751	1.42392	3.10939	0.00187472	0.02236	1.65053	TMEM214
1252	ENSG00000163359	235.287	4.42547	1.49374	2.96268	0.0030497	0.03123	1.50543	COL6A3
1253	ENSG00000075651	602.338	4.42511	1.07837	4.10352	4.0691e-05	0.00132408	2.87808	PLD1
1254	ENSG00000146232	1551.21	4.42446	1.14677	3.8582	0.000114224	0.00299369	2.52379	NFKBIE
1255	ENSG00000144655	1972.01	4.42426	1.22384	3.61505	0.000300287	0.00630155	2.20055	CSRNP1
1256	ENSG00000167077	37.221	4.42223	1.44829	3.05341	0.00226257	0.0255708	1.59226	MEI1
1257	ENSG00000149571	63.3952	4.41761	1.47488	2.99523	0.00274241	0.029159	1.53523	KIRREL3
1258	ENSG00000196092	111.415	4.41306	1.50019	2.94166	0.00326453	0.0328226	1.48383	PAX5
1259	ENSG00000100242	40.9723	4.40682	1.54765	2.84743	0.00440743	0.0401113	1.39673	SUN2
1260	ENSG00000069424	183.831	4.40401	1.35837	3.24212	0.00118644	0.0165038	1.78242	KCNAB2
1261	ENSG00000065534	210.093	4.40107	1.31515	3.34645	0.000818524	0.0128385	1.89149	MYLK
1262	ENSG00000053524	192.867	4.39904	1.51936	2.89532	0.00378771	0.0362165	1.44109	MCF2L2
1263	ENSG00000102125	170.583	4.3975	1.29441	3.39731	0.000680514	0.0111313	1.95346	TAZ
1264	ENSG00000083444	235.61	4.38699	1.3841	3.16956	0.00152669	0.019467	1.7107	PLOD1
1265	ENSG00000087074	2518.67	4.37902	1.04784	4.17908	2.92686e-05	0.00101363	2.99412	PPP1R15A
1266	ENSG00000185753	336.262	4.37258	1.36297	3.20813	0.001336	0.017723	1.75146	CXorf38
1267	ENSG00000070182	55.7176	4.35817	1.42101	3.06695	0.00216254	0.0248387	1.60487	SPTB
1268	ENSG00000125753	300.818	4.35721	0.871709	4.99847	5.77884e-07	3.48233e-05	4.45813	VASP
1269	ENSG00000168754	31.6157	4.3558	1.49734	2.90902	0.00362568	0.0351709	1.45382	FAM178B
1270	ENSG00000127084	1434.19	4.35327	1.34616	3.23385	0.00122136	0.016802	1.77464	FGD3
1271	ENSG00000185024	100.965	4.35223	1.52333	2.85704	0.00427608	0.0393064	1.40554	BRF1
1272	ENSG00000100060	523.337	4.35115	1.52038	2.86189	0.00421126	0.0389443	1.40956	MFNG
1273	ENSG00000100100	306.289	4.34867	1.22825	3.54053	0.000399326	0.00774143	2.11118	PIK3IP1
1274	ENSG00000185291	267.781	4.34838	1.34474	3.23362	0.00122231	0.016802	1.77464	IL3RA
1275	ENSG00000105339	494.352	4.34823	1.35012	3.22062	0.00127915	0.017269	1.76273	DENND3
1276	ENSG00000130303	611.215	4.33329	1.2401	3.4943	0.000475313	0.00870774	2.06009	BST2
1277	ENSG00000168389	675.014	4.33132	1.23156	3.51695	0.00043653	0.00824457	2.08383	MFSD2A
1278	ENSG00000111642	715.965	4.33073	1.18876	3.64305	0.000269425	0.00582059	2.23503	CHD4
1279	ENSG00000162924	701.531	4.32977	1.2121	3.57214	0.000354077	0.00710312	2.14855	REL
1280	ENSG00000185896	967.405	4.32361	0.881968	4.90223	9.47546e-07	5.52836e-05	4.2574	LAMP1
1281	ENSG00000091106	337.231	4.31936	1.46696	2.94442	0.00323559	0.0326847	1.48566	NLRC4
1282	ENSG00000112759	353.865	4.31805	1.44315	2.99209	0.00277072	0.0292886	1.5333	SLC29A1
1283	ENSG00000179388	5372.54	4.31676	0.945093	4.56755	4.93457e-06	0.000232993	3.63266	EGR3
1284	ENSG00000042781	90.6907	4.31573	1.48068	2.91469	0.00356042	0.0347876	1.45858	USH2A
1285	ENSG00000108179	2790.39	4.31288	1.27712	3.37703	0.000732732	0.0117855	1.92865	PPIF
1286	ENSG00000073849	912.039	4.29797	0.978113	4.39414	1.11211e-05	0.00045784	3.33929	ST6GAL1
1287	ENSG00000108219	525.584	4.28713	1.09147	3.92785	8.57095e-05	0.00238995	2.62161	TSPAN14
1288	ENSG00000198355	169.302	4.28049	1.49879	2.85596	0.00429075	0.0394215	1.40427	PIM3
1289	ENSG00000108669	1030.19	4.27897	1.03313	4.14177	3.44642e-05	0.00115427	2.93769	CYTH1
1290	ENSG00000127663	269.782	4.27493	1.32285	3.23162	0.00123091	0.0168538	1.7733	KDM4B
1291	ENSG00000167984	50.7616	4.27254	1.33125	3.20942	0.00133002	0.0176821	1.75247	NLRC3
1292	ENSG00000105656	240.916	4.26996	1.38013	3.09389	0.00197554	0.0232897	1.63284	ELL
1293	ENSG00000130702	93.9443	4.26797	1.44138	2.96103	0.00306612	0.0313806	1.50334	LAMA5
1294	ENSG00000196743	1039.35	4.2667	1.11242	3.83552	0.0001253	0.00321499	2.49282	GM2A
1296	ENSG00000180901	124.731	4.26555	1.39043	3.06778	0.00215657	0.0248012	1.60553	KCTD2
1297	ENSG00000160654	42.4943	4.26339	1.5183	2.80801	0.00498494	0.0433021	1.36349	CD3G
1298	ENSG00000081059	37.6068	4.25772	1.42815	2.98128	0.00287045	0.0299882	1.52305	TCF7
1299	ENSG00000226674	106.695	4.23863	1.28198	3.30632	0.000945288	0.0142065	1.84751	TEX41
1300	ENSG00000103855	680.506	4.23459	1.21652	3.4809	0.000499732	0.00905673	2.04303	CD276
1301	ENSG00000168356	76.5983	4.22075	1.43352	2.94433	0.00323657	0.0326847	1.48566	SCN11A
1302	ENSG00000162302	54.9819	4.2187	1.42584	2.95875	0.00308889	0.0315431	1.5011	RPS6KA4
1303	ENSG00000116604	384.332	4.20881	1.29568	3.24835	0.00116078	0.0162746	1.78849	MEF2D
1304	ENSG00000215769	84.9586	4.19422	1.51473	2.76895	0.00562367	0.046618	1.33145	ARHGAP27P1-BPTFP1-KPNA2P3
1305	ENSG00000154358	106.724	4.19277	1.43788	2.91593	0.00354624	0.0347064	1.45959	OBSCN
1306	ENSG00000064547	308.28	4.18959	1.23891	3.38167	0.000720456	0.0116391	1.93408	LPAR2
1307	ENSG00000265185	76.8114	4.1889	1.43961	2.90974	0.00361724	0.0351367	1.45424	SNORD3B-1
1308	ENSG00000135596	1057.14	4.18654	1.24799	3.35461	0.000794763	0.0125194	1.90242	MICAL1
1309	ENSG00000170537	66.0623	4.18072	1.4489	2.88545	0.00390853	0.0369839	1.43199	TMC7
1310	ENSG00000160888	5226.9	4.17847	0.843019	4.95655	7.17546e-07	4.268e-05	4.36978	IER2
1311	ENSG00000137309	645.338	4.16398	0.945124	4.40575	1.05417e-05	0.000434963	3.36155	HMGA1
1312	ENSG00000070159	33.2354	4.15225	1.41679	2.93076	0.00338137	0.0336302	1.47327	PTPN3
1313	ENSG00000196975	681.503	4.14639	1.26658	3.27369	0.00106152	0.0153974	1.81255	ANXA4
1314	ENSG00000141503	246.358	4.13793	1.42109	2.91179	0.0035936	0.0350371	1.45547	MINK1
1315	ENSG00000105223	4143.81	4.13604	1.08201	3.82255	0.000132078	0.00334208	2.47598	PLD3
1316	ENSG00000107736	168.45	4.13569	1.48434	2.78622	0.00533273	0.0449793	1.34699	CDH23
1317	ENSG00000157933	205.226	4.12209	1.30273	3.16419	0.00155516	0.0197171	1.70516	SKI
1318	ENSG00000144504	180.543	4.12144	1.30712	3.15307	0.0016156	0.0201294	1.69617	ANKMY1
1319	ENSG00000110057	458.095	4.11892	1.4663	2.80907	0.00496853	0.0433021	1.36349	UNC93B1
1320	ENSG00000144644	54.4872	4.11497	1.4579	2.82253	0.00476461	0.0422291	1.37439	GADL1
1321	ENSG00000133597	186.934	4.11434	1.49487	2.75231	0.00591764	0.0479353	1.31934	ADCK2
1322	ENSG00000141480	602.499	4.10821	1.04742	3.92223	8.77328e-05	0.00242789	2.61477	ARRB2
1323	ENSG00000116691	560.545	4.10063	1.25681	3.26271	0.00110351	0.015831	1.80049	MIIP
1324	ENSG00000196821	174.763	4.09226	1.26403	3.23746	0.00120599	0.0166915	1.77751	ILRUN
1325	ENSG00000132005	63.3596	4.08973	1.18036	3.46482	0.00053059	0.00940078	2.02684	RFX1
1326	ENSG00000204103	1007.6	4.08917	1.27085	3.21767	0.00129235	0.0173704	1.76019	MAFB
1327	ENSG00000175048	204.957	4.08872	1.34557	3.03865	0.00237637	0.0264226	1.57803	ZDHHC14
1328	ENSG00000099331	1249.69	4.08559	0.91609	4.45982	8.20297e-06	0.00035866	3.44532	MYO9B
1329	ENSG00000112096	2147.54	4.07844	0.932127	4.37541	1.21206e-05	0.000493651	3.30658	SOD2
1330	ENSG00000137877	106.189	4.0784	1.22853	3.31975	0.000900977	0.0137779	1.86082	SPTBN5
1331	ENSG00000151067	186.331	4.07661	1.25132	3.25785	0.00112259	0.016017	1.79542	CACNA1C
1332	ENSG00000148357	74.6682	4.07608	1.18365	3.44366	0.000573901	0.00998999	2.00043	HMCN2
1333	ENSG00000166033	10422	4.07539	0.811028	5.02498	5.03498e-07	3.08498e-05	4.51075	HTRA1
1334	ENSG00000197520	117.744	4.07374	1.25438	3.24762	0.00116374	0.0162995	1.78783	FAM177B
1335	ENSG00000081189	4650.66	4.06902	0.652094	6.23993	4.37764e-10	4.66269e-08	7.33136	MEF2C
1336	ENSG00000160408	60.6525	4.06786	1.46064	2.78498	0.00535312	0.0450645	1.34617	ST6GALNAC6
1337	ENSG00000027075	98.9163	4.06057	1.28251	3.16612	0.00154485	0.0196402	1.70685	PRKCH
1338	ENSG00000205220	88.3698	4.05751	1.36442	2.9738	0.00294141	0.0305134	1.51551	PSMB10
1339	ENSG00000157637	338.142	4.04762	1.26346	3.20361	0.00135718	0.0179649	1.74557	SLC38A10
1340	ENSG00000187554	553.001	4.04578	1.3481	3.0011	0.00269006	0.028719	1.54183	TLR5
1341	ENSG00000077150	149.713	4.0379	1.26319	3.19659	0.00139063	0.0183003	1.73754	NFKB2
1342	ENSG00000160613	198.155	4.0256	1.29548	3.10743	0.00188723	0.0224507	1.64877	PCSK7
1343	ENSG00000050555	50.551	4.02511	1.46406	2.74928	0.00597259	0.048077	1.31806	LAMC3
1344	ENSG00000090376	227.931	4.01499	1.313	3.05789	0.00222904	0.0253015	1.59685	IRAK3
1345	ENSG00000106665	136.777	4.00949	1.39606	2.87201	0.00407874	0.0380267	1.41991	CLIP2
1346	ENSG00000141837	221.921	4.0073	1.34486	2.97972	0.0028851	0.0300388	1.52232	CACNA1A
1347	ENSG00000158195	1979	4.00658	0.925071	4.3311	1.48367e-05	0.000580786	3.23598	WASF2
1348	ENSG00000102755	179.078	4.00177	1.44632	2.76687	0.00565982	0.0468117	1.32965	FLT1
1349	ENSG00000061273	94.0233	4.00168	1.44491	2.76951	0.00561409	0.0465596	1.33199	HDAC7
1350	ENSG00000241553	1191.77	3.99965	1.21384	3.29505	0.000984029	0.0145433	1.83734	ARPC4
1351	ENSG00000183208	97.6743	3.99811	1.32042	3.02789	0.00246264	0.0269347	1.56969	GDPGP1
1352	ENSG00000071051	976.465	3.99681	1.01679	3.93083	8.46546e-05	0.00237137	2.625	NCK2
1353	ENSG00000245532	15340.1	3.99237	0.863128	4.62546	3.73762e-06	0.000182109	3.73967	NEAT1
1354	ENSG00000177105	964.982	3.97999	1.10004	3.61805	0.000296833	0.00624337	2.20458	RHOG
1355	ENSG00000089597	287.613	3.97769	1.4135	2.81408	0.00489171	0.0429511	1.36703	GANAB
1356	ENSG00000164442	408.676	3.97483	1.03578	3.83751	0.000124287	0.00319794	2.49513	CITED2
1357	ENSG00000078808	159.633	3.97298	1.42439	2.78924	0.00528313	0.0447466	1.34924	SDF4
1358	ENSG00000172375	152.585	3.95382	1.38331	2.85824	0.00426002	0.0391826	1.40691	C2CD2L
1359	ENSG00000186283	1365.52	3.95285	1.20343	3.28466	0.00102106	0.0150029	1.82383	TOR3A
1360	ENSG00000133612	272.164	3.95199	1.28379	3.07838	0.0020813	0.0241632	1.61685	AGAP3
1361	ENSG00000006282	246.293	3.9473	1.44177	2.73782	0.00618483	0.0490193	1.30963	SPATA20
1362	ENSG00000101152	591.807	3.94356	1.25042	3.15379	0.00161167	0.0201266	1.69623	DNAJC5
1363	ENSG00000101577	914.946	3.9415	1.30007	3.03175	0.00243143	0.0266889	1.57367	LPIN2
1364	ENSG00000167658	1149.9	3.9409	1.08054	3.64716	0.000265153	0.00574185	2.24095	EEF2
1365	ENSG00000233276	12605.5	3.93693	0.902735	4.36111	1.29402e-05	0.000521061	3.28311	GPX1
1366	ENSG00000128815	360.648	3.93398	1.21913	3.22686	0.00125156	0.0170219	1.76899	WDFY4
1367	ENSG00000121413	303.231	3.9259	1.27039	3.09031	0.00199944	0.0234957	1.62901	ZSCAN18
1368	ENSG00000071655	148.523	3.92548	1.3191	2.97587	0.00292159	0.0303766	1.51746	MBD3
1369	ENSG00000170677	2091.22	3.92224	0.794011	4.93978	7.82107e-07	4.60714e-05	4.33657	SOCS6
1370	ENSG00000011422	1194.07	3.9211	0.88752	4.41804	9.95999e-06	0.000418502	3.3783	PLAUR
1371	ENSG00000106948	221.93	3.90924	1.34199	2.91302	0.00357957	0.0349189	1.45694	AKNA
1372	ENSG00000167470	687.539	3.90082	0.93106	4.18966	2.79373e-05	0.000976739	3.01022	MIDN
1373	ENSG00000011028	237.557	3.89891	1.08017	3.60953	0.000306752	0.00639329	2.19428	MRC2
1374	ENSG00000177169	217.723	3.89441	1.26931	3.06813	0.00215401	0.0247874	1.60577	ULK1
1375	ENSG00000145685	1927.74	3.89423	0.922873	4.21968	2.44646e-05	0.000877086	3.05696	LHFPL2
1376	ENSG00000051523	4556.89	3.87965	0.879483	4.41129	1.02757e-05	0.000425116	3.37149	CYBA
1377	ENSG00000181481	743.383	3.87325	1.20352	3.21826	0.00128969	0.0173704	1.76019	RNF135
1378	ENSG00000126217	552.402	3.86826	1.25886	3.07282	0.00212047	0.0245246	1.6104	MCF2L
1379	ENSG00000122877	9417.13	3.86674	0.714188	5.41418	6.15714e-08	4.49397e-06	5.34737	EGR2
1380	ENSG00000138623	166.948	3.86509	1.40793	2.74523	0.0060468	0.0483614	1.3155	SEMA7A
1381	ENSG00000156535	38.8201	3.83495	1.33495	2.87273	0.0040694	0.0379783	1.42046	CD109
1382	ENSG00000186470	103.351	3.83329	1.33199	2.87786	0.00400388	0.0376159	1.42463	BTN3A2
1383	ENSG00000100297	645.931	3.82732	1.39553	2.74256	0.00609631	0.0485796	1.31355	MCM5
1384	ENSG00000124140	83.133	3.82067	1.38425	2.7601	0.00577832	0.0473006	1.32513	SLC12A5
1385	ENSG00000189056	87.5894	3.81706	1.17208	3.25666	0.00112733	0.0160383	1.79484	RELN
1386	ENSG00000204084	116.135	3.81625	1.3897	2.7461	0.00603086	0.048268	1.31634	INPP5B
1387	ENSG00000198053	859.63	3.81257	0.953036	4.00045	6.32224e-05	0.0018772	2.72649	SIRPA
1388	ENSG00000158023	93.952	3.8118	1.32361	2.87985	0.00397869	0.0374561	1.42648	WDR66
1389	ENSG00000144668	195.208	3.80975	1.28565	2.96329	0.00304374	0.0311865	1.50603	ITGA9
1390	ENSG00000135124	2087.1	3.80962	1.09244	3.48726	0.000487997	0.00889562	2.05082	P2RX4
1391	ENSG00000164880	196.047	3.80475	1.32373	2.87426	0.00404977	0.0378529	1.4219	INTS1
1392	ENSG00000152689	458.094	3.80393	1.33747	2.84412	0.00445341	0.0403021	1.39467	RASGRP3
1393	ENSG00000103222	244.506	3.79636	1.24923	3.03897	0.00237391	0.0264216	1.57804	ABCC1
1394	ENSG00000146776	94.5822	3.79327	1.38357	2.74165	0.00611314	0.0486714	1.31273	ATXN7L1
1395	ENSG00000072786	469.648	3.78741	1.08866	3.47896	0.000503367	0.00909437	2.04123	STK10
1396	ENSG00000008256	663.363	3.78716	1.15859	3.26876	0.00108021	0.0156315	1.806	CYTH3
1397	ENSG00000103496	283.035	3.78094	1.29076	2.92924	0.00339788	0.0337028	1.47233	STX4
1398	ENSG00000148356	346.903	3.77456	1.35256	2.79069	0.00525965	0.0446162	1.35051	LRSAM1
1399	ENSG00000027847	348.418	3.77074	1.14286	3.2994	0.000968931	0.0144628	1.83975	B4GALT7
1400	ENSG00000140464	204.2	3.76772	1.33658	2.81892	0.00481849	0.042542	1.37118	PML
1401	ENSG00000160209	1185.74	3.75401	1.31065	2.86424	0.00418015	0.038716	1.41211	PDXK
1402	ENSG00000131697	93.1787	3.75261	1.34247	2.79531	0.00518508	0.0442872	1.35372	NPHP4
1403	ENSG00000135842	117.765	3.74405	1.3649	2.7431	0.0060863	0.0485209	1.31407	NIBAN1
1404	ENSG00000124782	218.352	3.73935	1.34487	2.78046	0.00542815	0.045527	1.34173	RREB1
1405	ENSG00000171223	4667.74	3.73596	0.834962	4.47441	7.66232e-06	0.000339888	3.46866	JUNB
1406	ENSG00000179832	195.251	3.72423	1.35483	2.74884	0.00598061	0.048077	1.31806	MROH1
1407	ENSG00000111452	107.749	3.72273	1.35448	2.74845	0.00598776	0.048077	1.31806	ADGRD1
1408	ENSG00000275023	211.578	3.71983	1.12043	3.32001	0.000900142	0.0137766	1.86086	MLLT6
1409	ENSG00000130830	1570.52	3.71914	1.11657	3.33087	0.000865757	0.0133732	1.87376	MPP1
1410	ENSG00000264364	392.001	3.69651	1.15477	3.20108	0.00136915	0.0180973	1.74239	DYNLL2
1411	ENSG00000133816	130.71	3.69558	1.32216	2.79511	0.00518822	0.0442908	1.35369	MICAL2
1412	ENSG00000110092	1178.81	3.68726	1.12582	3.27519	0.00105592	0.0153406	1.81416	CCND1
1413	ENSG00000104805	267.215	3.6838	1.31629	2.79862	0.00513207	0.0439549	1.35699	NUCB1
1414	ENSG00000198203	163.975	3.6821	1.29047	2.85331	0.00432658	0.039691	1.40131	SULT1C2
1415	ENSG00000127329	122.605	3.65766	1.27073	2.87839	0.00399711	0.0375968	1.42485	PTPRB
1416	ENSG00000052749	291.649	3.65592	1.24491	2.93671	0.00331717	0.0331717	1.47923	RRP12
1417	ENSG00000273079	74.0502	3.63349	1.314	2.76521	0.00568858	0.0468631	1.32917	GRIN2B
1418	ENSG00000119508	7937.64	3.62803	1.0753	3.37397	0.000740934	0.0118861	1.92496	NR4A3
1419	ENSG00000125740	7361.25	3.6279	0.855182	4.24226	2.21285e-05	0.000809964	3.09153	FOSB
1420	ENSG00000163975	47.9554	3.62365	1.2839	2.82237	0.00476697	0.0422296	1.37438	MELTF
1421	ENSG00000110218	986.349	3.60895	1.17076	3.08258	0.00205216	0.0239921	1.61993	PANX1
1422	ENSG00000106066	1452.57	3.60478	1.07394	3.3566	0.000789082	0.0124728	1.90404	CPVL
1423	ENSG00000104852	266.824	3.60401	1.14749	3.14077	0.00168504	0.020718	1.68365	SNRNP70
1424	ENSG00000079805	599.045	3.59943	1.12754	3.19227	0.00141157	0.0184846	1.73319	DNM2
1425	ENSG00000196235	1195.46	3.59907	1.24597	2.88857	0.00386992	0.0367457	1.43479	SUPT5H
1426	ENSG00000138185	1952.22	3.59595	1.14843	3.13118	0.00174105	0.0212357	1.67293	ENTPD1
1427	ENSG00000171298	793.223	3.59155	1.26393	2.84156	0.00448927	0.040554	1.39197	GAA
1428	ENSG00000164733	14793.1	3.58423	0.775839	4.61981	3.84085e-06	0.000186149	3.73014	CTSB
1429	ENSG00000100239	744.177	3.58291	1.06509	3.36395	0.000768343	0.0122507	1.91184	PPP6R2
1430	ENSG00000131446	954.23	3.58241	0.938109	3.81876	0.000134123	0.00338449	2.47051	MGAT1
1431	ENSG00000167693	159.215	3.57648	1.13271	3.15745	0.00159157	0.0199651	1.69973	NXN
1432	ENSG00000114353	3064.69	3.56997	0.895713	3.98562	6.7305e-05	0.00197601	2.70421	GNAI2
1433	ENSG00000070444	137.597	3.56472	1.13596	3.13807	0.00170066	0.0208681	1.68052	MNT
1434	ENSG00000120690	2071.57	3.56439	1.04195	3.42088	0.000624179	0.0105684	1.97599	ELF1
1435	ENSG00000196365	185.961	3.56093	1.25466	2.83817	0.0045373	0.0408469	1.38884	LONP1
1436	ENSG00000138639	181.7	3.55898	1.25011	2.84693	0.00441432	0.0401425	1.3964	ARHGAP24
1437	ENSG00000198888	38985.9	3.55817	0.832842	4.27233	1.93445e-05	0.000724725	3.13983	ND1
1438	ENSG00000133313	1729.23	3.53465	1.06109	3.33115	0.000864894	0.0133712	1.87383	CNDP2
1439	ENSG00000141858	94.2085	3.52832	1.23727	2.85168	0.00434882	0.0397761	1.40038	SAMD1
1440	ENSG00000148841	169.455	3.52626	1.04249	3.38254	0.000718176	0.0116125	1.93507	ITPRIP
1441	ENSG00000007174	169.861	3.50596	1.10881	3.16192	0.00156734	0.0198163	1.70298	DNAH9
1442	ENSG00000141985	239.753	3.50107	1.21169	2.88941	0.00385965	0.0366983	1.43535	SH3GL1
1443	ENSG00000149380	36.2908	3.49701	1.24545	2.80784	0.00498757	0.0433044	1.36347	P4HA3
1444	ENSG00000006015	1327.02	3.48703	1.20761	2.88754	0.00388261	0.0367784	1.43441	REX1BD
1445	ENSG00000100083	805.733	3.47024	1.14309	3.03584	0.00239869	0.0264812	1.57706	GGA1
1446	ENSG00000155926	1011.23	3.46086	1.25549	2.75657	0.00584113	0.0476444	1.32199	SLA
1447	ENSG00000144567	282.211	3.45399	1.25256	2.75754	0.00582386	0.0475884	1.3225	RETREG2
1449	ENSG00000023902	1526.26	3.42982	1.18905	2.8845	0.0039203	0.0370205	1.43156	PLEKHO1
1450	ENSG00000173821	2051.09	3.42892	0.663603	5.16712	2.37729e-07	1.58949e-05	4.79874	RNF213
1451	ENSG00000005020	625.219	3.42759	1.13577	3.01786	0.00254565	0.0276282	1.55865	SKAP2
1452	ENSG00000197858	715.68	3.42471	1.15912	2.95456	0.00313112	0.0318856	1.49641	GPAA1
1453	ENSG00000179094	617.649	3.38926	1.02626	3.30253	0.000958173	0.0143413	1.84341	PER1
1454	ENSG00000124126	1001.79	3.38925	1.08139	3.13415	0.00172353	0.0210782	1.67617	PREX1
1455	ENSG00000120129	26586.7	3.38447	0.670863	5.04495	4.53635e-07	2.80763e-05	4.55166	DUSP1
1456	ENSG00000198840	5539.63	3.35315	0.72284	4.63886	3.50343e-06	0.000172072	3.76429	ND3
1457	ENSG00000137161	2484.31	3.3451	0.941875	3.55154	0.000382985	0.00752013	2.12377	CNPY3
1458	ENSG00000128016	8209.74	3.33064	0.799558	4.1656	3.1054e-05	0.00105745	2.97574	ZFP36
1459	ENSG00000167978	3593.21	3.3291	0.934361	3.56296	0.00036669	0.00729398	2.13704	SRRM2
1460	ENSG00000143878	2131.92	3.32658	0.808187	4.1161	3.85336e-05	0.00126967	2.89631	RHOB
1461	ENSG00000130522	1917.33	3.32533	1.03449	3.21446	0.00130689	0.0174863	1.7573	JUND
1462	ENSG00000198695	10281.6	3.29647	0.740922	4.44914	8.62141e-06	0.00037251	3.42886	ND6
1463	ENSG00000123358	1479.84	3.2963	0.85395	3.86006	0.000113357	0.0029821	2.52548	NR4A1
1464	ENSG00000140836	1342.09	3.2943	1.02965	3.19945	0.00137689	0.0181734	1.74056	ZFHX3
1465	ENSG00000116852	530.494	3.28313	1.08465	3.02691	0.0024707	0.0269662	1.56918	KIF21B
1466	ENSG00000072121	221.883	3.27817	1.01237	3.23812	0.0012032	0.0166863	1.77764	ZFYVE26
1467	ENSG00000100299	275.741	3.2753	1.12352	2.91522	0.00355441	0.0347475	1.45908	ARSA
1468	ENSG00000137642	2010.02	3.24839	1.05415	3.08151	0.00205953	0.024017	1.61948	SORL1
1469	ENSG00000072609	263.77	3.24793	1.17872	2.75548	0.00586061	0.0477609	1.32093	CHFR
1470	ENSG00000107551	874.912	3.24467	1.09242	2.97016	0.00297644	0.0307029	1.51282	RASSF4
1471	ENSG00000119772	376.07	3.24227	1.18467	2.73687	0.00620274	0.0490973	1.30894	DNMT3A
1472	ENSG00000140750	817.888	3.22733	1.10269	2.92678	0.0034249	0.0339131	1.46963	ARHGAP17
1473	ENSG00000111885	484.784	3.2232	1.15308	2.79529	0.00518538	0.0442872	1.35372	MAN1A1
1474	ENSG00000197746	10487.8	3.22007	0.897267	3.58875	0.000332268	0.00677856	2.16886	PSAP
1475	ENSG00000100979	769.454	3.19353	1.15493	2.76514	0.00568984	0.0468631	1.32917	PLTP
1476	ENSG00000147454	777.692	3.18265	0.804018	3.95843	7.54442e-05	0.00215286	2.66698	SLC25A37
1477	ENSG00000068305	1714.64	3.18253	1.13587	2.80184	0.00508116	0.0437028	1.35949	MEF2A
1478	ENSG00000116991	1450.08	3.15751	0.819693	3.85206	0.000117129	0.00305235	2.51537	SIPA1L2
1479	ENSG00000166340	1562.36	3.15216	1.03501	3.04553	0.0023227	0.0260415	1.58433	TPP1
1480	ENSG00000176225	1197.28	3.14817	1.06701	2.95045	0.00317316	0.0322063	1.49206	RTTN
1481	ENSG00000160305	1090.81	3.13855	1.06815	2.93831	0.0033001	0.03309	1.4803	DIP2A
1482	ENSG00000084070	1278.79	3.11448	1.10018	2.83087	0.00464212	0.0414514	1.38246	SMAP2
1483	ENSG00000087086	184971	3.08631	0.786795	3.92264	8.75854e-05	0.00242789	2.61477	FTL
1484	ENSG00000221869	1889.54	3.05572	0.872201	3.50345	0.000459267	0.00854189	2.06845	CEBPD
1485	ENSG00000132669	1713.42	3.05058	1.08967	2.79955	0.00511746	0.0439119	1.35742	RIN2
1486	ENSG00000146555	113.14	3.04922	1.0911	2.79462	0.00519607	0.0443057	1.35354	SDK1
1487	ENSG00000162946	201.175	3.03885	1.08077	2.81174	0.00492744	0.0431564	1.36496	DISC1
1488	ENSG00000072135	653.681	3.00758	1.00447	2.99419	0.00275171	0.0291733	1.53501	PTPN18
1489	ENSG00000196141	2037.29	2.99815	0.788578	3.80198	0.000143547	0.00357793	2.44637	SPATS2L
1490	ENSG00000099250	773.376	2.98913	1.05988	2.82024	0.00479874	0.042429	1.37234	NRP1
1491	ENSG00000204389	6628.71	2.98631	1.00663	2.96663	0.00301082	0.0309145	1.50984	HSPA1A
1492	ENSG00000165029	794.102	2.98497	1.03243	2.89121	0.00383762	0.0365982	1.43654	ABCA1
1493	ENSG00000228253	2164.75	2.96354	0.825244	3.5911	0.00032928	0.00674012	2.17133	ATP8
1494	ENSG00000099860	7254.32	2.89602	0.914294	3.16749	0.0015376	0.0195617	1.70859	GADD45B
1495	ENSG00000204388	1925.11	2.87294	0.993893	2.89059	0.00384517	0.0366511	1.43591	HSPA1B
1496	ENSG00000187764	872.576	2.86998	1.02103	2.81088	0.00494062	0.0431618	1.3649	SEMA4D
1497	ENSG00000120738	12792.2	2.85663	0.657698	4.34338	1.40309e-05	0.000553757	3.25668	EGR1
1498	ENSG00000204525	879.922	2.71667	0.931455	2.91658	0.00353887	0.0346731	1.46001	HLA-C
1499	ENSG00000177606	5405.25	2.70158	0.889762	3.03629	0.0023951	0.0264808	1.57707	JUN
1500	ENSG00000151474	1224	2.70007	0.980872	2.75272	0.00591019	0.0479304	1.31939	FRMD4A
1501	ENSG00000103187	3063.33	2.64953	0.85313	3.10565	0.00189859	0.0225565	1.64673	COTL1
1502	ENSG00000197912	771.755	2.63194	0.96393	2.73042	0.00632533	0.0496408	1.30416	SPG7
1503	ENSG00000109861	3709.82	2.59271	0.768717	3.37277	0.000744154	0.0119169	1.92384	CTSC
1504	ENSG00000159388	6711.49	2.58928	0.749422	3.45503	0.000550224	0.0096738	2.0144	BTG2
1505	ENSG00000212907	9445.29	2.57888	0.833178	3.09524	0.00196654	0.0232133	1.63426	ND4L
1506	ENSG00000198899	55495.7	2.41048	0.840712	2.86719	0.0041414	0.0384457	1.41515	ATP6
1507	ENSG00000075624	56407.6	2.32509	0.816931	2.84612	0.00442548	0.0401747	1.39605	ACTB
1508	ENSG00000143162	3593.07	2.21965	0.680473	3.26192	0.00110659	0.0158627	1.79962	CREG1
1509	ENSG00000110651	2402.47	2.19909	0.788823	2.78781	0.00530653	0.0448618	1.34812	CD81
1510	ENSG00000233927	2070.38	2.02107	0.706961	2.85881	0.00425231	0.0391666	1.40708	RPS28
1511	ENSG00000130066	38119.2	1.98676	0.70422	2.82123	0.00478405	0.04234	1.37325	SAT1
1512	ENSG00000185650	5287.03	1.97238	0.577747	3.41391	0.000640382	0.0107434	1.96886	ZFP36L1
1513	ENSG00000198668	7143.55	-1.96101	0.567448	-3.45585	0.000548567	0.00966322	2.01488	CALM1
1514	ENSG00000196262	12947.9	-2.10152	0.719267	-2.92175	0.00348069	0.0342277	1.46562	PPIA
1515	ENSG00000168214	1115.51	-2.33045	0.784552	-2.97042	0.0029739	0.030694	1.51295	RBPJ
1516	ENSG00000189403	5563.69	-2.356	0.800644	-2.94263	0.00325438	0.0327764	1.48444	HMGB1
1517	ENSG00000152234	2452.42	-2.36091	0.78726	-2.99889	0.00270965	0.028861	1.53969	ATP5F1A
1518	ENSG00000140319	6917.69	-2.37731	0.824471	-2.88343	0.0039337	0.0370897	1.43075	SRP14
1519	ENSG00000108953	1851.04	-2.37757	0.735414	-3.23298	0.00122508	0.0168116	1.77439	YWHAE
1520	ENSG00000110696	2404.42	-2.54803	0.921485	-2.76514	0.00568988	0.0468631	1.32917	C11orf58
1521	ENSG00000214046	375.895	-2.71091	0.969627	-2.79583	0.00517661	0.0442743	1.35385	SMIM7
1522	ENSG00000171530	1110.94	-2.7365	0.869706	-3.14646	0.00165259	0.0204013	1.69034	TBCA
1523	ENSG00000165637	1218.49	-2.75839	0.908368	-3.03665	0.00239224	0.0264808	1.57707	VDAC2
1524	ENSG00000189159	2214.26	-2.78424	0.811997	-3.42888	0.000606076	0.0103191	1.98636	JPT1
1525	ENSG00000168374	2787.67	-2.7895	0.909394	-3.06742	0.00215912	0.024815	1.60529	ARF4
1526	ENSG00000125868	1509.99	-2.85266	1.0322	-2.76367	0.00571556	0.0470279	1.32764	DSTN
1527	ENSG00000145741	2601.33	-2.87452	1.0294	-2.79242	0.00523153	0.0444535	1.35209	BTF3
1528	ENSG00000023734	1262.32	-2.88642	0.984598	-2.93157	0.00337252	0.0335785	1.47394	STRAP
1529	ENSG00000142168	3025.47	-2.92501	0.922631	-3.1703	0.00152282	0.0194412	1.71128	SOD1
1530	ENSG00000065548	997.075	-2.99215	1.05192	-2.84446	0.00444866	0.0402864	1.39484	ZC3H15
1531	ENSG00000134333	4374	-3.01611	0.878264	-3.43417	0.000594369	0.0102105	1.99095	LDHA
1532	ENSG00000164032	6306.8	-3.02375	0.987692	-3.06143	0.00220281	0.0251907	1.59876	H2AZ1
1533	ENSG00000230989	4557.59	-3.04427	0.944795	-3.22215	0.00127232	0.0172021	1.76442	HSBP1
1534	ENSG00000175216	477.125	-3.05117	1.02083	-2.9889	0.00279985	0.0294958	1.53024	CKAP5
1535	ENSG00000153253	163.555	-3.05449	0.910986	-3.35295	0.000799547	0.0125839	1.90018	SCN3A
1536	ENSG00000143933	19187	-3.05695	0.81778	-3.73811	0.000185406	0.00433244	2.36327	CALM2
1537	ENSG00000118363	943.804	-3.06806	0.969222	-3.16548	0.00154825	0.0196699	1.7062	SPCS2
1538	ENSG00000133398	873.771	-3.1239	1.14167	-2.73625	0.00621433	0.0491354	1.30861	MED10
1539	ENSG00000243147	584.68	-3.14575	1.05521	-2.98115	0.00287168	0.0299882	1.52305	MRPL33
1540	ENSG00000116288	1700.13	-3.17057	1.02794	-3.0844	0.00203964	0.0238914	1.62176	PARK7
1541	ENSG00000123131	738.541	-3.17505	1.14437	-2.7745	0.00552867	0.0460806	1.33648	PRDX4
1542	ENSG00000161057	2577.48	-3.19384	1.09791	-2.90901	0.00362579	0.0351709	1.45382	PSMC2
1543	ENSG00000113558	3468.08	-3.23742	0.940793	-3.44116	0.000579236	0.0100394	1.99829	SKP1
1544	ENSG00000140262	999.846	-3.24833	0.916069	-3.54594	0.000391213	0.00762542	2.11774	TCF12
1545	ENSG00000137804	548.801	-3.27621	1.18647	-2.76132	0.00575686	0.047222	1.32586	NUSAP1
1546	ENSG00000170540	3290.95	-3.29344	1.08584	-3.03307	0.00242082	0.0266442	1.5744	ARL6IP1
1547	ENSG00000126457	501.347	-3.29392	1.14056	-2.88798	0.0038773	0.0367484	1.43476	PRMT1
1548	ENSG00000155368	7368.34	-3.31141	0.73013	-4.53537	5.75031e-06	0.000266025	3.57508	DBI
1549	ENSG00000166483	309.763	-3.32652	1.20761	-2.75463	0.0058759	0.0478216	1.32038	WEE1
1550	ENSG00000133318	1621.57	-3.33925	1.0979	-3.04148	0.0023542	0.0262661	1.58061	RTN3
1551	ENSG00000136682	416.147	-3.33956	0.961988	-3.47152	0.000517517	0.00921915	2.03531	CBWD2
1552	ENSG00000137106	1000.59	-3.34189	1.21317	-2.75468	0.00587488	0.0478216	1.32038	GRHPR
1553	ENSG00000068903	716.045	-3.34946	1.20062	-2.78977	0.00527452	0.0447151	1.34955	SIRT2
1554	ENSG00000117632	18041.3	-3.35335	0.926272	-3.62027	0.000294301	0.00621868	2.2063	STMN1
1555	ENSG00000114902	1220.84	-3.35749	1.08946	-3.08181	0.00205749	0.0240085	1.61964	SPCS1
1556	ENSG00000136888	3086.27	-3.38615	1.11829	-3.02798	0.00246194	0.0269347	1.56969	ATP6V1G1
1557	ENSG00000179915	561.366	-3.39492	1.00109	-3.39121	0.000695845	0.0113214	1.9461	NRXN1
1558	ENSG00000115271	871.784	-3.39654	1.23795	-2.74369	0.00607536	0.0484547	1.31466	GCA
1559	ENSG00000154380	471.332	-3.42175	1.24902	-2.73954	0.00615261	0.0489116	1.31059	ENAH
1560	ENSG00000120860	1441.99	-3.42952	1.19191	-2.87734	0.00401042	0.0376581	1.42414	WASHC3
1561	ENSG00000175061	233.34	-3.43598	1.18914	-2.88947	0.00385897	0.0366983	1.43535	SNHG29
1562	ENSG00000129515	926.517	-3.45114	1.07249	-3.21788	0.00129143	0.0173704	1.76019	SNX6
1563	ENSG00000198830	5177.39	-3.45747	0.81832	-4.22508	2.38851e-05	0.000861367	3.06481	HMGN2
1564	ENSG00000129562	2238.38	-3.46615	1.22616	-2.82683	0.00470112	0.041869	1.37811	DAD1
1565	ENSG00000101132	1200.58	-3.47307	1.18008	-2.94307	0.00324979	0.0327695	1.48453	PFDN4
1566	ENSG00000134717	1440.15	-3.48038	1.22019	-2.85231	0.00434021	0.0397563	1.40059	BTF3L4
1567	ENSG00000108055	884.511	-3.48239	1.15825	-3.00661	0.00264182	0.0284193	1.54639	SMC3
1568	ENSG00000196586	338.89	-3.52475	1.12762	-3.12582	0.0017731	0.0214318	1.66894	MYO6
1569	ENSG00000197372	284.198	-3.53673	1.25453	-2.81917	0.00481486	0.0425305	1.3713	ZNF675
1570	ENSG00000163634	492.33	-3.58576	1.28703	-2.78607	0.00533516	0.0449793	1.34699	THOC7
1571	ENSG00000129055	1155.02	-3.62126	1.28688	-2.814	0.00489296	0.0429511	1.36703	ANAPC13
1572	ENSG00000009413	505.652	-3.6273	1.32478	-2.73803	0.00618078	0.0490182	1.30964	REV3L
1573	ENSG00000134138	328.951	-3.62874	1.19462	-3.03758	0.00238489	0.0264808	1.57707	MEIS2
1574	ENSG00000142856	286.268	-3.64528	1.33539	-2.72975	0.00633818	0.0496857	1.30377	ITGB3BP
1575	ENSG00000164070	94.306	-3.6475	1.25419	-2.90826	0.00363445	0.0351948	1.45352	HSPA4L
1576	ENSG00000132196	262.22	-3.65847	1.32203	-2.7673	0.00565227	0.0467703	1.33003	HSD17B7
1577	ENSG00000102760	1259.81	-3.68359	1.33835	-2.75234	0.00591718	0.0479353	1.31934	RGCC
1578	ENSG00000139116	420.674	-3.68629	1.31403	-2.80534	0.00502642	0.043453	1.36198	KIF21A
1579	ENSG00000162599	811.452	-3.69568	1.32431	-2.79064	0.00526042	0.0446162	1.35051	NFIA
1580	ENSG00000014641	3529.65	-3.70958	1.23401	-3.00611	0.00264611	0.0284321	1.54619	MDH1
1581	ENSG00000079459	1364.49	-3.71413	1.19903	-3.09762	0.00195084	0.0230577	1.63718	FDFT1
1582	ENSG00000124733	348.423	-3.71688	1.29286	-2.87492	0.00404129	0.0378316	1.42215	MEA1
1583	ENSG00000149557	519.643	-3.72233	1.32883	-2.80121	0.00509112	0.0437473	1.35905	FEZ1
1584	ENSG00000114784	1095.22	-3.73037	1.32066	-2.82463	0.00473356	0.0420761	1.37596	EIF1B
1585	ENSG00000167553	180.097	-3.73143	1.01525	-3.67538	0.000237494	0.00526742	2.2784	TUBA1C
1586	ENSG00000174173	781.608	-3.73268	1.32362	-2.82005	0.00480156	0.0424335	1.37229	TRMT10C
1587	ENSG00000146729	802.462	-3.73453	1.19745	-3.11873	0.00181631	0.0218338	1.66087	NIPSNAP2
1588	ENSG00000177889	2624.87	-3.74506	1.27822	-2.9299	0.00339076	0.0336746	1.4727	UBE2N
1589	ENSG00000112312	776.909	-3.7572	1.36712	-2.74826	0.00599126	0.048077	1.31806	GMNN
1590	ENSG00000115484	826.74	-3.76826	1.3101	-2.87632	0.00402341	0.0377221	1.4234	CCT4
1591	ENSG00000112110	1157.8	-3.77663	1.37143	-2.75379	0.00589101	0.0478384	1.32022	MRPL18
1592	ENSG00000135298	174.119	-3.79303	1.32949	-2.85301	0.00433074	0.0397093	1.40111	ADGRB3
1593	ENSG00000137876	1366.61	-3.79622	1.30629	-2.90611	0.00365953	0.0353414	1.45172	RSL24D1
1594	ENSG00000179222	343.967	-3.82008	1.35572	-2.81775	0.00483613	0.0426156	1.37043	MAGED1
1595	ENSG00000164253	365.209	-3.82192	1.34068	-2.85073	0.00436191	0.0398555	1.39951	WDR41
1596	ENSG00000064692	132.294	-3.82279	1.33612	-2.86111	0.00422163	0.0389683	1.40929	SNCAIP
1598	ENSG00000141424	402.744	-3.85511	1.33943	-2.87818	0.00399979	0.0375968	1.42485	SLC39A6
1599	ENSG00000117118	1140.49	-3.87052	1.11481	-3.4719	0.000516791	0.00921871	2.03533	SDHB
1600	ENSG00000122644	1337.51	-3.87311	1.27711	-3.03271	0.00242365	0.0266514	1.57428	ARL4A
1601	ENSG00000026025	595.893	-3.87507	1.36021	-2.84887	0.00438741	0.0400485	1.39741	VIM
1602	ENSG00000143742	4683.12	-3.8791	1.29527	-2.99482	0.0027461	0.0291684	1.53509	SRP9
1603	ENSG00000114021	594.192	-3.88159	1.27024	-3.05578	0.00224472	0.0254476	1.59435	NIT2
1604	ENSG00000180964	781.566	-3.89236	1.27837	-3.04479	0.00232842	0.0260897	1.58353	TCEAL8
1605	ENSG00000105856	301.716	-3.90584	1.42119	-2.74829	0.00599072	0.048077	1.31806	HBP1
1606	ENSG00000172172	798.884	-3.90781	1.39166	-2.80802	0.00498478	0.0433021	1.36349	MRPL13
1607	ENSG00000129518	709.312	-3.90979	1.18545	-3.29815	0.000973251	0.0144844	1.8391	EAPP
1608	ENSG00000120686	798.646	-3.91099	1.21307	-3.22405	0.0012639	0.0171389	1.76602	UFM1
1609	ENSG00000198146	180.698	-3.92097	1.39748	-2.80573	0.00502023	0.043453	1.36198	ZNF770
1610	ENSG00000147874	162.614	-3.92537	1.31311	-2.98936	0.00279559	0.0294679	1.53065	HAUS6
1611	ENSG00000108826	507.813	-3.93158	1.40296	-2.80235	0.0050732	0.0436959	1.35956	MRPL27
1612	ENSG00000028839	256.051	-3.93165	1.38575	-2.83719	0.0045512	0.0409318	1.38794	TBPL1
1613	ENSG00000153140	405.648	-3.94224	1.25218	-3.1483	0.00164223	0.0203336	1.69179	CETN3
1614	ENSG00000128609	1235.9	-3.95409	1.08143	-3.65634	0.000255839	0.00557309	2.2539	NDUFA5
1615	ENSG00000122565	2402.01	-3.95491	1.00643	-3.92965	8.50692e-05	0.00237571	2.62421	CBX3
1616	ENSG00000118418	2389.77	-3.9592	0.994798	-3.97991	6.89428e-05	0.002008	2.69724	HMGN3
1617	ENSG00000133740	52.663	-3.96188	1.31629	-3.00988	0.00261347	0.0281667	1.55026	E2F5
1618	ENSG00000114744	425.178	-3.9632	1.15982	-3.41709	0.000632941	0.0106576	1.97234	COMMD2
1619	ENSG00000155868	350.092	-3.96954	1.4432	-2.7505	0.00595036	0.0480435	1.31837	MED7
1620	ENSG00000197894	611.192	-3.9746	1.38783	-2.8639	0.00418457	0.0387374	1.41187	ADH5
1621	ENSG00000166562	1168.27	-3.98978	1.27627	-3.12612	0.0017713	0.0214318	1.66894	SEC11C
1622	ENSG00000112972	806.748	-3.99242	1.32939	-3.00321	0.00267152	0.0286045	1.54357	HMGCS1
1623	ENSG00000100749	452.177	-3.99279	1.38189	-2.88937	0.00386014	0.0366983	1.43535	VRK1
1624	ENSG00000143771	656.033	-3.99406	1.24061	-3.21942	0.00128449	0.0173283	1.76124	CNIH4
1625	ENSG00000251247	75.4888	-3.99474	1.33827	-2.98501	0.00283568	0.0298048	1.52571	ZNF345
1626	ENSG00000130558	82.2956	-3.99572	1.39013	-2.87436	0.00404847	0.0378529	1.4219	OLFM1
1627	ENSG00000146425	2699.75	-3.99746	1.46211	-2.73404	0.0062562	0.0493174	1.307	DYNLT1
1628	ENSG00000139946	151.928	-3.99972	1.4342	-2.78881	0.00529014	0.04477	1.34901	PELI2
1629	ENSG00000109084	159.885	-4.00225	1.38134	-2.89736	0.00376317	0.036076	1.44278	TMEM97
1630	ENSG00000143753	1025.62	-4.00768	1.18621	-3.37855	0.000728698	0.0117356	1.93049	DEGS1
1631	ENSG00000138381	559.523	-4.01167	1.28743	-3.11603	0.00183304	0.0219917	1.65774	ASNSD1
1632	ENSG00000108561	579.358	-4.01461	1.40319	-2.86106	0.00422227	0.0389683	1.40929	C1QBP
1633	ENSG00000132341	3660.15	-4.01576	1.13053	-3.5521	0.000382174	0.00751226	2.12423	RAN
1634	ENSG00000170315	1323.01	-4.0204	1.023	-3.93002	8.49386e-05	0.00237569	2.62421	UBB
1635	ENSG00000128708	1388.23	-4.03715	1.3043	-3.09526	0.00196642	0.0232133	1.63426	HAT1
1636	ENSG00000164751	505.541	-4.03844	1.37098	-2.94565	0.00322273	0.032601	1.48677	PEX2
1637	ENSG00000092208	252.533	-4.03922	1.43046	-2.82372	0.00474704	0.0421492	1.37521	GEMIN2
1638	ENSG00000119185	612.735	-4.05788	1.38797	-2.92361	0.00345994	0.0341091	1.46713	ITGB1BP1
1639	ENSG00000100528	628.568	-4.06799	1.40764	-2.88993	0.00385325	0.03669	1.43545	CNIH1
1640	ENSG00000169139	1410.17	-4.093	1.11103	-3.68398	0.00022962	0.00514888	2.28829	UBE2V2
1641	ENSG00000070831	598.142	-4.09943	1.28653	-3.18642	0.00144046	0.0187157	1.72779	CDC42
1642	ENSG00000110436	400.048	-4.1038	1.28388	-3.19641	0.0013915	0.0183003	1.73754	SLC1A2
1643	ENSG00000100095	165.576	-4.10381	1.43433	-2.86113	0.00422128	0.0389683	1.40929	SEZ6L
1644	ENSG00000113068	923.832	-4.10521	1.29769	-3.16347	0.00155902	0.0197519	1.70439	PFDN1
1645	ENSG00000126787	273.75	-4.10736	1.20473	-3.40935	0.000651181	0.0108353	1.96516	DLGAP5
1646	ENSG00000162521	1540.58	-4.13715	1.27247	-3.25126	0.00114894	0.0161912	1.79072	RBBP4
1647	ENSG00000113805	119.373	-4.13775	1.29463	-3.19609	0.00139304	0.0183074	1.73737	CNTN3
1648	ENSG00000100442	910.973	-4.13892	1.14589	-3.61198	0.000303868	0.00635487	2.19689	FKBP3
1649	ENSG00000107949	950.051	-4.14194	1.27061	-3.25981	0.00111486	0.015944	1.7974	BCCIP
1650	ENSG00000106571	166.145	-4.14711	1.32618	-3.12712	0.00176526	0.0214318	1.66894	GLI3
1651	ENSG00000154473	1006.86	-4.15441	1.27211	-3.26578	0.00109163	0.0157223	1.80348	BUB3
1652	ENSG00000075142	2417.85	-4.16276	1.13161	-3.6786	0.000234519	0.00522039	2.2823	SRI
1653	ENSG00000114115	361.839	-4.16798	1.48915	-2.79889	0.00512782	0.0439549	1.35699	RBP1
1654	ENSG00000106689	88.0811	-4.17203	1.51241	-2.75853	0.00580614	0.0474859	1.32343	LHX2
1655	ENSG00000175063	960.802	-4.18371	1.34338	-3.11431	0.00184375	0.0220624	1.65635	UBE2C
1656	ENSG00000198648	130.008	-4.18914	1.5134	-2.76804	0.00563948	0.0466856	1.33082	STK39
1657	ENSG00000187957	305.102	-4.18939	1.30477	-3.21083	0.00132354	0.0176344	1.75364	DNER
1658	ENSG00000104325	525.455	-4.19145	1.28907	-3.25152	0.00114789	0.0161912	1.79072	DECR1
1659	ENSG00000132718	558.598	-4.20576	1.48378	-2.83448	0.00458998	0.0411794	1.38532	SYT11
1660	ENSG00000169193	114.8	-4.20714	1.48381	-2.83537	0.00457729	0.0411462	1.38567	CCDC126
1661	ENSG00000132664	104.089	-4.21516	1.48116	-2.84585	0.00442933	0.0401747	1.39605	POLR3F
1662	ENSG00000117419	492.141	-4.21976	1.28057	-3.29522	0.00098344	0.0145433	1.83734	ERI3
1663	ENSG00000164610	112.071	-4.22158	1.48987	-2.83352	0.00460378	0.0412426	1.38465	RP9
1664	ENSG00000133083	283.548	-4.23083	0.990068	-4.27327	1.92627e-05	0.00072359	3.14051	DCLK1
1665	ENSG00000122873	354.049	-4.23466	1.50999	-2.80443	0.0050406	0.0435109	1.3614	CISD1
1666	ENSG00000075131	168.974	-4.24457	1.35795	-3.12571	0.00177375	0.0214318	1.66894	TIPIN
1667	ENSG00000162944	296.419	-4.24925	1.2728	-3.33849	0.000842337	0.0131221	1.882	RFTN2
1668	ENSG00000143727	1202.86	-4.24961	1.149	-3.69853	0.000216853	0.00493799	2.30645	ACP1
1669	ENSG00000164611	1242.33	-4.25391	1.37552	-3.09258	0.00198423	0.0233769	1.63121	PTTG1
1670	ENSG00000139684	1417.39	-4.25681	1.24791	-3.41114	0.000646907	0.010789	1.96702	ESD
1671	ENSG00000152455	154.267	-4.26105	1.5295	-2.78591	0.00533776	0.0449805	1.34698	SUV39H2
1672	ENSG00000265354	546.62	-4.26164	1.33515	-3.19189	0.00141345	0.0184961	1.73292	TIMM23
1673	ENSG00000053438	1313.01	-4.26574	1.35035	-3.15899	0.00158318	0.0199202	1.70071	NNAT
1674	ENSG00000165410	784.479	-4.26747	1.44158	-2.96027	0.00307373	0.0314234	1.50275	CFL2
1675	ENSG00000151276	378.876	-4.28067	1.17358	-3.64752	0.000264784	0.00574065	2.24104	MAGI1
1676	ENSG00000113597	254.813	-4.28258	1.56676	-2.7334	0.00626845	0.0493792	1.30646	TRAPPC13
1677	ENSG00000087502	597.051	-4.28353	1.40923	-3.03962	0.00236877	0.0263965	1.57845	ERGIC2
1678	ENSG00000106615	2653.83	-4.29106	1.47185	-2.91542	0.00355207	0.0347432	1.45913	RHEB
1679	ENSG00000120265	1437.1	-4.30138	1.5278	-2.81541	0.00487152	0.042845	1.3681	PCMT1
1680	ENSG00000164306	118.127	-4.32021	1.56924	-2.75305	0.00590422	0.0479068	1.3196	PRIMPOL
1681	ENSG00000135052	233.611	-4.32049	1.46428	-2.95059	0.00317163	0.0322063	1.49206	GOLM1
1682	ENSG00000146592	453.504	-4.32132	1.07123	-4.03399	5.48384e-05	0.00167303	2.7765	CREB5
1683	ENSG00000175161	270.716	-4.32396	1.44122	-3.00021	0.00269791	0.0287777	1.54094	CADM2
1684	ENSG00000127863	87.4943	-4.32566	1.48196	-2.91888	0.00351287	0.0345072	1.46209	TNFRSF19
1685	ENSG00000171421	441.611	-4.33204	1.55547	-2.78504	0.00535211	0.0450645	1.34617	MRPL36
1686	ENSG00000240694	62.8547	-4.33978	1.55068	-2.79863	0.00513197	0.0439549	1.35699	PNMA2
1687	ENSG00000225914	78.2298	-4.34414	1.52933	-2.84055	0.00450363	0.0406236	1.39122	HCG23
1688	ENSG00000064787	165.232	-4.34417	1.21713	-3.56918	0.000358101	0.00716984	2.14449	BCAS1
1689	ENSG00000104490	154.855	-4.35172	1.46254	-2.97546	0.00292551	0.0304001	1.51713	NCALD
1690	ENSG00000147481	115.172	-4.35525	1.3745	-3.1686	0.00153175	0.0195008	1.70995	SNTG1
1691	ENSG00000182718	316.988	-4.35962	1.57461	-2.7687	0.00562802	0.0466329	1.33131	ANXA2
1692	ENSG00000050130	1024.44	-4.36086	1.52239	-2.86448	0.00417696	0.0387061	1.41222	JKAMP
1693	ENSG00000165898	428.003	-4.36169	1.44565	-3.01712	0.00255189	0.0276631	1.5581	ISCA2
1694	ENSG00000038427	409.085	-4.37429	1.56221	-2.80006	0.00510931	0.0438625	1.35791	VCAN
1695	ENSG00000189369	47.6434	-4.37689	1.56631	-2.7944	0.00519964	0.0443057	1.35354	GSPT2
1696	ENSG00000155115	951.868	-4.37802	1.4205	-3.08203	0.00205594	0.0240085	1.61964	GTF3C6
1697	ENSG00000140600	58.912	-4.38141	1.4698	-2.98096	0.00287346	0.0299882	1.52305	SH3GL3
1698	ENSG00000256771	158.085	-4.38201	1.47673	-2.96738	0.00300352	0.0308607	1.51059	ZNF253
1699	ENSG00000167815	944.832	-4.38553	1.43897	-3.04769	0.00230606	0.0259503	1.58586	PRDX2
1700	ENSG00000131711	1945.11	-4.38811	1.08417	-4.04745	5.17788e-05	0.00160099	2.79561	MAP1B
1701	ENSG00000166477	174.045	-4.40111	1.51296	-2.90894	0.00362652	0.0351709	1.45382	LEO1
1702	ENSG00000124767	1119.14	-4.4052	1.52269	-2.89303	0.00381542	0.0364624	1.43815	GLO1
1703	ENSG00000009844	1211.18	-4.40942	1.27145	-3.46802	0.000524304	0.00931644	2.03075	VTA1
1704	ENSG00000125398	342.962	-4.4126	1.40128	-3.14898	0.00163839	0.0203218	1.69204	SOX9
1705	ENSG00000134049	655.142	-4.42056	1.51523	-2.91741	0.0035295	0.0346333	1.46051	IER3IP1
1706	ENSG00000145781	605.748	-4.42533	1.47784	-2.99445	0.00274938	0.0291718	1.53504	COMMD10
1707	ENSG00000136159	98.1289	-4.43431	1.58069	-2.80529	0.00502707	0.043453	1.36198	NUDT15
1708	ENSG00000150787	338.914	-4.44125	1.36592	-3.25148	0.00114807	0.0161912	1.79072	PTS
1709	ENSG00000185475	240.941	-4.44395	1.4955	-2.97155	0.00296305	0.0306735	1.51324	TMEM179B
1710	ENSG00000106025	79.5609	-4.44697	1.6257	-2.73542	0.00622999	0.0492166	1.30789	TSPAN12
1711	ENSG00000157224	106.065	-4.45131	1.59615	-2.78878	0.00529078	0.04477	1.34901	CLDN12
1712	ENSG00000123179	252.848	-4.45437	1.37793	-3.23264	0.00122651	0.0168186	1.77421	EBPL
1713	ENSG00000165629	2200.52	-4.45697	1.23841	-3.59893	0.000319524	0.00658456	2.18147	ATP5F1C
1714	ENSG00000164104	4984.7	-4.45825	1.06748	-4.17641	2.96144e-05	0.00102173	2.99067	HMGB2
1715	ENSG00000165512	664.704	-4.46642	1.62442	-2.74955	0.00596778	0.048077	1.31806	ZNF22
1716	ENSG00000102897	203.836	-4.47223	1.60332	-2.78937	0.00528115	0.0447466	1.34924	LYRM1
1717	ENSG00000163818	112.782	-4.47677	1.6144	-2.77303	0.00555377	0.0462344	1.33504	LZTFL1
1718	ENSG00000151725	546.989	-4.48409	1.23677	-3.62565	0.00028824	0.00611884	2.21333	CENPU
1719	ENSG00000169251	366.02	-4.4856	1.63488	-2.74369	0.00607528	0.0484547	1.31466	NMD3
1720	ENSG00000242808	837.769	-4.49024	1.35287	-3.31905	0.000903234	0.0138009	1.86009	SOX2-OT
1721	ENSG00000127990	403.397	-4.49057	1.47389	-3.04675	0.00231332	0.026016	1.58476	SGCE
1722	ENSG00000122481	39.4078	-4.50374	1.60609	-2.80417	0.00504461	0.0435109	1.3614	RWDD3
1723	ENSG00000101464	185.229	-4.5099	1.54606	-2.91702	0.00353395	0.0346585	1.46019	PIGU
1724	ENSG00000145681	109.646	-4.51302	1.42016	-3.17781	0.0014839	0.0190772	1.71949	HAPLN1
1725	ENSG00000060718	292.04	-4.51423	1.34036	-3.36791	0.000757393	0.0120972	1.91732	COL11A1
1726	ENSG00000172336	132.421	-4.51643	1.63135	-2.76852	0.0056311	0.0466373	1.33127	POP7
1727	ENSG00000198721	244.622	-4.51941	1.50399	-3.00494	0.00265633	0.0285251	1.54477	ECI2
1728	ENSG00000181449	192.294	-4.52319	1.43149	-3.15977	0.00157894	0.019908	1.70097	SOX2
1729	ENSG00000112742	305.663	-4.53826	1.56461	-2.90057	0.00372479	0.0358018	1.4461	TTK
1730	ENSG00000111328	670.224	-4.55789	1.39776	-3.26085	0.00111079	0.0158982	1.79865	CDK2AP1
1731	ENSG00000118946	164.995	-4.55827	1.57589	-2.89251	0.00382174	0.0364848	1.43789	PCDH17
1732	ENSG00000162076	90.292	-4.56061	1.42137	-3.20861	0.00133378	0.0177065	1.75187	FLYWCH2
1733	ENSG00000178988	524.118	-4.56418	1.52323	-2.99639	0.00273193	0.0290771	1.53645	MRFAP1L1
1734	ENSG00000178053	605.955	-4.57057	1.57629	-2.89958	0.00373664	0.035878	1.44517	MLF1
1735	ENSG00000169564	211.015	-4.57395	1.51828	-3.01258	0.00259034	0.0279806	1.55314	PCBP1
1736	ENSG00000185222	1163.27	-4.57397	1.46292	-3.1266	0.00176838	0.0214318	1.66894	TCEAL9
1737	ENSG00000134986	517.828	-4.58397	1.30907	-3.5017	0.000462295	0.00857212	2.06691	NREP
1738	ENSG00000182628	511.529	-4.58471	1.561	-2.93703	0.00331371	0.0331556	1.47944	SKA2
1739	ENSG00000128606	185.322	-4.58704	1.6342	-2.8069	0.005002	0.0434091	1.36242	LRRC17
1740	ENSG00000169439	414.504	-4.59802	1.65344	-2.78088	0.00542117	0.0454951	1.34203	SDC2
1741	ENSG00000117906	1022.56	-4.60002	1.52052	-3.02529	0.00248393	0.0270867	1.56724	RCN2
1742	ENSG00000115163	131.977	-4.61559	1.65525	-2.78846	0.00529592	0.0447928	1.34879	CENPA
1743	ENSG00000111247	366.756	-4.61684	1.68227	-2.74442	0.00606179	0.0484098	1.31507	RAD51AP1
1744	ENSG00000074201	692.758	-4.62082	1.38513	-3.33601	0.000849901	0.0132287	1.87848	CLNS1A
1745	ENSG00000135046	232.819	-4.62247	1.68176	-2.7486	0.00598509	0.048077	1.31806	ANXA1
1746	ENSG00000144848	484.715	-4.62711	1.32637	-3.48856	0.00048563	0.00886129	2.0525	ATG3
1747	ENSG00000156110	499.72	-4.63483	1.55826	-2.97437	0.00293591	0.0304735	1.51608	ADK
1748	ENSG00000144034	415.174	-4.64537	1.49099	-3.11563	0.00183551	0.0219926	1.65772	TPRKB
1749	ENSG00000115539	182.494	-4.65076	1.6358	-2.84312	0.00446744	0.0403966	1.39365	PDCL3
1750	ENSG00000067064	4090.22	-4.65112	1.22447	-3.79847	0.00014559	0.0036092	2.44259	IDI1
1751	ENSG00000109472	561.643	-4.66131	1.58323	-2.94418	0.00323814	0.0326847	1.48566	CPE
1752	ENSG00000197045	1097.95	-4.67019	1.2476	-3.74333	0.000181595	0.00427064	2.36951	GMFB
1754	ENSG00000113240	646.177	-4.68034	1.57708	-2.96772	0.00300018	0.0308437	1.51083	CLK4
1755	ENSG00000171451	140.842	-4.69299	1.33131	-3.52508	0.000423347	0.00806902	2.09318	DSEL
1756	ENSG00000128463	910.758	-4.69398	1.49437	-3.14111	0.00168308	0.0207079	1.68386	EMC4
1757	ENSG00000100564	191.139	-4.6993	1.47592	-3.18398	0.00145264	0.0188073	1.72567	PIGH
1758	ENSG00000152240	636.818	-4.70367	1.60352	-2.93335	0.0033533	0.0334529	1.47557	HAUS1
1759	ENSG00000099256	289.741	-4.71348	1.45666	-3.23582	0.00121295	0.0167455	1.7761	PRTFDC1
1760	ENSG00000006468	295.924	-4.73137	1.55345	-3.04572	0.00232123	0.026041	1.58434	ETV1
1761	ENSG00000139921	1306.41	-4.74765	1.31077	-3.62202	0.00029231	0.00618375	2.20875	TMX1
1762	ENSG00000152578	117.528	-4.75386	1.4936	-3.18282	0.00145849	0.0188186	1.72541	GRIA4
1763	ENSG00000165030	282.453	-4.75684	1.5375	-3.09388	0.00197556	0.0232897	1.63284	NFIL3
1764	ENSG00000135446	235.454	-4.75712	1.45773	-3.26338	0.00110092	0.0158063	1.80117	CDK4
1765	ENSG00000143797	205.361	-4.76124	1.4293	-3.33117	0.00086483	0.0133712	1.87383	MBOAT2
1767	ENSG00000080986	447.994	-4.77315	1.5438	-3.09182	0.00198936	0.0234072	1.63065	NDC80
1768	ENSG00000168301	284.596	-4.77621	1.59558	-2.99341	0.00275881	0.0292062	1.53452	KCTD6
1769	ENSG00000007372	276.174	-4.77629	1.44271	-3.31064	0.000930816	0.0140581	1.85207	PAX6
1770	ENSG00000117477	145.38	-4.77744	1.40378	-3.40327	0.000665853	0.0110094	1.95824	CCDC181
1771	ENSG00000109680	152.039	-4.78433	1.52045	-3.14665	0.00165151	0.0204013	1.69034	TBC1D19
1772	ENSG00000138175	533.865	-4.79226	1.34793	-3.55528	0.000377582	0.00743795	2.12855	ARL3
1773	ENSG00000106245	305.76	-4.7984	1.38503	-3.46447	0.000531283	0.00940397	2.02669	BUD31
1774	ENSG00000175183	840.161	-4.80447	1.34685	-3.56718	0.00036084	0.00720893	2.14213	CSRP2
1775	ENSG00000152583	294.63	-4.81629	1.48132	-3.25134	0.00114861	0.0161912	1.79072	SPARCL1
1776	ENSG00000159593	837.339	-4.828	1.46282	-3.30049	0.000965176	0.0144225	1.84096	NAE1
1777	ENSG00000113460	364.645	-4.83037	1.72843	-2.79465	0.00519552	0.0443057	1.35354	BRIX1
1778	ENSG00000151239	472.214	-4.83689	1.46726	-3.29653	0.000978859	0.0145322	1.83767	TWF1
1779	ENSG00000198865	155.969	-4.83863	1.37428	-3.52086	0.000430153	0.00814933	2.08888	CCDC152
1780	ENSG00000182774	706.121	-4.83955	1.28488	-3.76655	0.00016552	0.00400113	2.39782	RPS17
1781	ENSG00000171204	528.286	-4.84217	1.61267	-3.00257	0.00267708	0.0286306	1.54317	TMEM126B
1782	ENSG00000099246	1465.49	-4.85116	1.39201	-3.48501	0.000492119	0.00894406	2.04847	RAB18
1783	ENSG00000168291	681.801	-4.85879	1.40169	-3.46638	0.000527526	0.00935555	2.02893	PDHB
1784	ENSG00000139350	220.978	-4.85898	1.57278	-3.08942	0.00200548	0.0235516	1.62798	NEDD1
1785	ENSG00000119421	393.272	-4.86294	1.49324	-3.25664	0.00112739	0.0160383	1.79484	NDUFA8
1786	ENSG00000139352	130.317	-4.88538	1.5973	-3.05853	0.00222424	0.0253015	1.59685	ASCL1
1787	ENSG00000135919	303.043	-4.88803	1.75888	-2.77907	0.00545154	0.0456455	1.3406	SERPINE2
1788	ENSG00000102804	2178.72	-4.88911	1.15674	-4.22661	2.37234e-05	0.000858334	3.06634	TSC22D1
1789	ENSG00000182481	1738.55	-4.89775	1.55016	-3.15951	0.00158032	0.0199116	1.70089	KPNA2
1790	ENSG00000112186	90.8114	-4.89801	1.31784	-3.7167	0.000201842	0.00466886	2.33079	CAP2
1791	ENSG00000151500	590.871	-4.92029	1.48631	-3.31041	0.000931578	0.0140581	1.85207	THYN1
1792	ENSG00000136522	483.291	-4.92119	1.40833	-3.49433	0.000475246	0.00870774	2.06009	MRPL47
1793	ENSG00000165264	1576.88	-4.93007	1.31146	-3.75924	0.000170433	0.00407083	2.39032	NDUFB6
1794	ENSG00000164199	843.782	-4.93055	1.30799	-3.76958	0.000163525	0.00396266	2.40201	ADGRV1
1795	ENSG00000156475	214.106	-4.93472	1.53524	-3.2143	0.00130765	0.0174863	1.7573	PPP2R2B
1796	ENSG00000132646	926.916	-4.9406	1.45026	-3.40669	0.000657558	0.0109215	1.96172	PCNA
1797	ENSG00000135245	54.9878	-4.95111	1.79926	-2.75175	0.00592776	0.0479455	1.31925	HILPDA
1798	ENSG00000075089	593.365	-4.9576	1.59208	-3.11392	0.00184619	0.0220772	1.65606	ACTR6
1799	ENSG00000082515	297.044	-4.97173	1.5257	-3.25866	0.0011194	0.0159839	1.79632	MRPL22
1800	ENSG00000120697	392.108	-4.97218	1.66678	-2.98311	0.00285334	0.0299388	1.52377	ALG5
1801	ENSG00000178026	33.0467	-4.98008	1.74932	-2.84686	0.00441524	0.0401425	1.3964	LRRC75B
1802	ENSG00000172171	249.408	-4.98208	1.43279	-3.47719	0.000506701	0.00913658	2.03922	TEFM
1803	ENSG00000172331	223.922	-4.98724	1.7266	-2.88848	0.00387114	0.0367457	1.43479	BPGM
1804	ENSG00000144354	225.86	-5.01558	1.64817	-3.04312	0.0023414	0.0261711	1.58218	CDCA7
1805	ENSG00000152778	244.844	-5.04452	1.24453	-4.05336	5.04882e-05	0.00157303	2.80326	IFIT5
1806	ENSG00000198925	78.4501	-5.04863	1.82055	-2.77313	0.00555197	0.0462344	1.33504	ATG9A
1807	ENSG00000170899	1064.48	-5.0587	1.57459	-3.21271	0.0013149	0.017548	1.75577	GSTA4
1808	ENSG00000170017	87.732	-5.06188	1.62762	-3.10998	0.00187099	0.0223299	1.65111	ALCAM
1809	ENSG00000031691	378.894	-5.06208	1.71145	-2.95777	0.00309878	0.0316222	1.50001	CENPQ
1810	ENSG00000166451	152.92	-5.06553	1.83113	-2.76634	0.00566887	0.0468276	1.3295	CENPN
1811	ENSG00000104332	363.785	-5.06563	1.57623	-3.21375	0.00131012	0.0175065	1.7568	SFRP1
1812	ENSG00000075188	183.936	-5.07106	1.53722	-3.29885	0.000970822	0.0144715	1.83949	NUP37
1813	ENSG00000115963	316.038	-5.07394	1.72888	-2.9348	0.00333759	0.0333395	1.47704	RND3
1814	ENSG00000144827	389.959	-5.0776	1.46904	-3.4564	0.000547443	0.00965271	2.01535	ABHD10
1815	ENSG00000177917	675.838	-5.08055	1.29914	-3.91071	9.20235e-05	0.00251247	2.5999	ARL6IP6
1816	ENSG00000102383	84.2344	-5.08129	1.85521	-2.73893	0.00616401	0.0489487	1.31026	ZDHHC15
1817	ENSG00000136842	61.8662	-5.08725	1.63764	-3.10645	0.00189346	0.0225101	1.64762	TMOD1
1818	ENSG00000196376	214.309	-5.09454	1.73023	-2.94444	0.00323541	0.0326847	1.48566	SLC35F1
1819	ENSG00000162627	301.926	-5.09546	1.40212	-3.63412	0.000278934	0.00597669	2.22354	SNX7
1820	ENSG00000154654	171.103	-5.10178	1.45354	-3.5099	0.000448273	0.00840569	2.07543	NCAM2
1821	ENSG00000113083	126.596	-5.11655	1.6732	-3.05794	0.00222862	0.0253015	1.59685	LOX
1822	ENSG00000066697	61.4663	-5.11922	1.72298	-2.97115	0.00296689	0.0306735	1.51324	MSANTD3
1823	ENSG00000102978	161.349	-5.13163	1.76854	-2.90162	0.00371233	0.0357195	1.44709	POLR2C
1824	ENSG00000197903	44.8085	-5.13342	1.88136	-2.72857	0.00636097	0.049843	1.3024	H2BC12
1825	ENSG00000065154	1312.94	-5.1351	1.4789	-3.47223	0.000516152	0.00921629	2.03544	OAT
1826	ENSG00000136930	1110.01	-5.15536	1.52272	-3.38562	0.000710172	0.0115034	1.93917	PSMB7
1827	ENSG00000185973	192.999	-5.15647	1.54747	-3.33218	0.00086167	0.0133646	1.87404	TMLHE
1828	ENSG00000133935	1228.62	-5.15778	1.7282	-2.98447	0.00284069	0.0298403	1.5252	ERG28
1829	ENSG00000153130	988.441	-5.1856	1.36269	-3.80543	0.000141559	0.00353801	2.45124	SCOC
1830	ENSG00000119878	397.26	-5.19404	1.54449	-3.36294	0.000771168	0.0122744	1.911	CRIPT
1831	ENSG00000129028	49.5447	-5.1942	1.8485	-2.80996	0.0049548	0.0432184	1.36433	THAP10
1832	ENSG00000181061	985.078	-5.24233	1.44109	-3.63776	0.000275021	0.00592604	2.22724	HIGD1A
1833	ENSG00000170855	299.266	-5.24242	1.72203	-3.04433	0.00233198	0.0261136	1.58313	TRIAP1
1834	ENSG00000151689	79.4364	-5.24378	1.91926	-2.73218	0.00629164	0.0494903	1.30548	INPP1
1835	ENSG00000170222	106.718	-5.24773	1.85618	-2.82716	0.0046963	0.0418464	1.37834	ADPRM
1836	ENSG00000145723	144.094	-5.25556	1.92006	-2.73719	0.00619662	0.04908	1.3091	GIN1
1837	ENSG00000104671	529.842	-5.25867	1.36013	-3.86629	0.000110502	0.00292967	2.53318	DCTN6
1838	ENSG00000168309	157.313	-5.27451	1.67202	-3.15458	0.00160731	0.0200859	1.69711	FAM107A
1839	ENSG00000175664	54.0623	-5.27949	1.84021	-2.86896	0.00411828	0.0382979	1.41683	TEX26
1840	ENSG00000277462	128.773	-5.28562	1.9295	-2.73937	0.00615578	0.0489116	1.31059	ZNF670
1841	ENSG00000187398	197.032	-5.29326	1.70705	-3.10082	0.00192983	0.0228535	1.64105	LUZP2
1842	ENSG00000184611	90.386	-5.29675	1.77387	-2.98598	0.00282674	0.029762	1.52634	KCNH7
1843	ENSG00000137563	779.491	-5.30345	1.62028	-3.27316	0.00106352	0.0154143	1.81208	GGH
1844	ENSG00000198612	965.731	-5.31278	1.85114	-2.87	0.00410467	0.0382295	1.4176	COPS8
1845	ENSG00000188343	219.226	-5.31437	1.75493	-3.02825	0.00245977	0.0269347	1.56969	FAM92A
1846	ENSG00000075336	317.074	-5.3201	1.6404	-3.24317	0.00118209	0.0164809	1.78302	TIMM21
1847	ENSG00000079931	267.121	-5.35995	1.45207	-3.69125	0.000223153	0.00504711	2.29696	MOXD1
1848	ENSG00000128699	872.447	-5.36403	1.85909	-2.8853	0.00391036	0.0369839	1.43199	ORMDL1
1849	ENSG00000184905	175.478	-5.37882	1.94824	-2.76086	0.00576491	0.0472542	1.32556	TCEAL2
1850	ENSG00000116030	2263.66	-5.37924	1.51041	-3.56145	0.000368808	0.00732816	2.13501	SUMO1
1851	ENSG00000104290	614.661	-5.3795	1.42545	-3.7739	0.000160714	0.0038997	2.40897	FZD3
1852	ENSG00000136518	209.88	-5.40008	1.70933	-3.15919	0.0015821	0.0199202	1.70071	ACTL6A
1853	ENSG00000204899	385.306	-5.40422	1.63142	-3.31258	0.000924392	0.0140073	1.85364	MZT1
1854	ENSG00000139910	216.638	-5.40559	1.59748	-3.38382	0.000714854	0.011569	1.9367	NOVA1
1855	ENSG00000133678	113.261	-5.40853	1.36722	-3.95586	7.62612e-05	0.00216427	2.66469	TMEM254
1856	ENSG00000170954	180.462	-5.42113	1.36193	-3.98048	6.87768e-05	0.00200636	2.69759	ZNF415
1857	ENSG00000100823	571.613	-5.4232	1.68573	-3.21712	0.00129485	0.0173859	1.7598	APEX1
1858	ENSG00000104341	399.002	-5.42791	1.55318	-3.49471	0.000474585	0.00870774	2.06009	LAPTM4B
1859	ENSG00000197008	443.144	-5.42835	1.49686	-3.6265	0.000287291	0.00611072	2.21391	ZNF138
1860	ENSG00000196290	232.675	-5.43151	1.7758	-3.05863	0.00222354	0.0253015	1.59685	NIF3L1
1861	ENSG00000179796	432.662	-5.43174	1.73613	-3.12865	0.00175613	0.0213628	1.67034	LRRC3B
1862	ENSG00000165730	57.0603	-5.44812	1.57685	-3.45507	0.000550153	0.0096738	2.0144	STOX1
1863	ENSG00000137168	251.489	-5.45863	1.71202	-3.18841	0.00143056	0.0186268	1.72986	PPIL1
1864	ENSG00000151665	701.022	-5.46052	1.94835	-2.80265	0.00506854	0.0436762	1.35976	PIGF
1865	ENSG00000166971	139.797	-5.4766	1.88798	-2.90077	0.00372243	0.0357979	1.44614	AKTIP
1866	ENSG00000145423	48.0623	-5.47902	1.57654	-3.47534	0.000510197	0.00916354	2.03794	SFRP2
1867	ENSG00000171033	496.326	-5.4792	1.26942	-4.31628	1.58677e-05	0.0006145	3.21148	PKIA
1868	ENSG00000147400	504.528	-5.48095	1.48689	-3.68619	0.000227635	0.00511259	2.29136	CETN2
1869	ENSG00000106591	531.765	-5.48393	1.31211	-4.17948	2.92175e-05	0.00101363	2.99412	MRPL32
1870	ENSG00000115129	68.4158	-5.49054	1.73965	-3.15612	0.00159881	0.020007	1.69882	TP53I3
1871	ENSG00000145912	180.136	-5.49741	1.26136	-4.35831	1.31073e-05	0.000524291	3.28043	NHP2
1872	ENSG00000143553	482.431	-5.5094	1.56222	-3.52664	0.000420864	0.0080503	2.09419	SNAPIN
1873	ENSG00000180817	869.821	-5.51012	1.57669	-3.49474	0.000474528	0.00870774	2.06009	PPA1
1874	ENSG00000145451	75.1397	-5.51759	1.74322	-3.16517	0.0015499	0.0196772	1.70604	GLRA3
1875	ENSG00000166770	364.05	-5.52154	1.63435	-3.37844	0.000728992	0.0117356	1.93049	ZNF667-AS1
1876	ENSG00000164197	172.617	-5.53269	1.56999	-3.52403	0.000425033	0.00806902	2.09318	RNF180
1877	ENSG00000112333	80.399	-5.54058	1.40307	-3.94891	7.85086e-05	0.00221956	2.65373	NR2E1
1878	ENSG00000166922	319.712	-5.54234	1.3782	-4.02143	5.78462e-05	0.00175164	2.75656	SCG5
1879	ENSG00000109775	238.255	-5.55044	1.58818	-3.49484	0.000474349	0.00870774	2.06009	UFSP2
1880	ENSG00000109255	44.5119	-5.55285	1.97621	-2.80985	0.00495644	0.0432184	1.36433	NMU
1881	ENSG00000152904	373.737	-5.56533	1.45098	-3.83557	0.000125273	0.00321499	2.49282	GGPS1
1882	ENSG00000188643	423.48	-5.58528	1.77265	-3.15081	0.0016282	0.0202502	1.69357	S100A16
1883	ENSG00000156103	354.926	-5.59222	1.54542	-3.61857	0.000296232	0.0062379	2.20496	MMP16
1884	ENSG00000116157	155.235	-5.60157	1.77696	-3.15234	0.00161969	0.0201581	1.69555	GPX7
1885	ENSG00000184831	286.042	-5.60559	1.37313	-4.08234	4.45853e-05	0.0014355	2.843	APOO
1886	ENSG00000154640	762.631	-5.60887	1.29181	-4.34187	1.41274e-05	0.000555394	3.2554	BTG3
1887	ENSG00000154277	870.557	-5.61665	1.651	-3.40197	0.00066902	0.0110418	1.95696	UCHL1
1888	ENSG00000116120	377.949	-5.6219	1.64382	-3.42003	0.00062615	0.0105744	1.97575	FARSB
1889	ENSG00000185942	292.837	-5.62297	1.52534	-3.68636	0.000227486	0.00511259	2.29136	NKAIN3
1890	ENSG00000105854	1592.03	-5.6285	1.36486	-4.12387	3.72559e-05	0.001232	2.90939	PON2
1891	ENSG00000105472	16.9497	-5.65336	1.898	-2.97858	0.00289586	0.0301261	1.52106	CLEC11A
1892	ENSG00000018236	297.286	-5.65344	1.69949	-3.32655	0.000879286	0.0135252	1.86886	CNTN1
1893	ENSG00000133119	226.98	-5.65587	1.62069	-3.48979	0.000483395	0.00883342	2.05387	RFC3
1894	ENSG00000138459	211.038	-5.65933	1.94472	-2.9101	0.00361317	0.0351158	1.4545	SLC35A5
1895	ENSG00000151743	101.454	-5.66763	1.87247	-3.02682	0.00247141	0.0269662	1.56918	AMN1
1896	ENSG00000005513	40.6945	-5.67308	1.93084	-2.93815	0.00330178	0.03309	1.4803	SOX8
1897	ENSG00000253457	78.3149	-5.68839	1.9546	-2.91026	0.00361125	0.0351158	1.4545	SMIM18
1898	ENSG00000147231	41.6439	-5.68874	1.65463	-3.43807	0.000585873	0.0101066	1.9954	RADX
1899	ENSG00000145908	197.115	-5.69782	1.99584	-2.85485	0.00430565	0.0395386	1.40298	ZNF300
1900	ENSG00000150625	3155.61	-5.72575	1.16986	-4.89439	9.86124e-07	5.73517e-05	4.24145	GPM6A
1903	ENSG00000144451	565.113	-5.76912	1.49579	-3.85692	0.000114826	0.00300517	2.52213	SPAG16
1904	ENSG00000066382	272.773	-5.77703	1.6601	-3.47993	0.00050155	0.00907047	2.04237	MPPED2
1905	ENSG00000128590	430.848	-5.77772	1.88919	-3.05831	0.00222588	0.0253015	1.59685	DNAJB9
1906	ENSG00000146476	240.012	-5.78559	1.7597	-3.28784	0.00100961	0.0148802	1.82739	ARMT1
1907	ENSG00000120699	756.543	-5.79635	1.63601	-3.54297	0.000395641	0.00769443	2.11382	EXOSC8
1908	ENSG00000101134	427.207	-5.81196	1.58742	-3.66127	0.000250972	0.00550637	2.25913	DOK5
1909	ENSG00000164929	205.996	-5.8258	1.68996	-3.4473	0.000566228	0.00986993	2.00569	BAALC
1910	ENSG00000196381	51.8009	-5.8336	1.75326	-3.32728	0.000876984	0.0135105	1.86933	ZNF781
1911	ENSG00000006042	322.266	-5.83605	1.48101	-3.94059	8.12815e-05	0.00228386	2.64133	TMEM98
1912	ENSG00000137434	18.1997	-5.84151	2.13936	-2.73049	0.00632406	0.0496408	1.30416	C6orf52
1913	ENSG00000144369	407.52	-5.8483	1.50898	-3.87566	0.000106336	0.00285354	2.54462	FAM171B
1914	ENSG00000128944	324.16	-5.88632	1.68443	-3.49456	0.000474852	0.00870774	2.06009	KNSTRN
1915	ENSG00000205927	70.3416	-5.89532	1.98456	-2.9706	0.0029722	0.0306937	1.51295	OLIG2
1916	ENSG00000272870	52.7258	-5.90957	2.15296	-2.74486	0.00605366	0.048387	1.31527	SAP30-DT
1917	ENSG00000117525	127.575	-5.91411	1.53055	-3.86405	0.000111524	0.00295247	2.52981	F3
1918	ENSG00000172461	370.123	-5.92079	1.518	-3.90039	9.60379e-05	0.00260268	2.58458	FUT9
1919	ENSG00000183850	59.6429	-5.922	2.16907	-2.7302	0.00632957	0.0496408	1.30416	ZNF730
1920	ENSG00000156973	390.887	-5.93123	1.62492	-3.65017	0.000262071	0.00568856	2.245	PDE6D
1921	ENSG00000116791	454.991	-5.93942	1.4838	-4.00286	6.25825e-05	0.00186425	2.7295	CRYZ
1922	ENSG00000198739	97.2743	-5.94991	1.8534	-3.21027	0.00132611	0.0176557	1.75311	LRRTM3
1923	ENSG00000172201	789.566	-5.99789	1.46405	-4.09678	4.18943e-05	0.00135841	2.86697	ID4
1924	ENSG00000144366	363.541	-6.01407	1.5533	-3.87179	0.000108038	0.00287682	2.54109	GULP1
1925	ENSG00000135900	98.4318	-6.0158	1.72765	-3.48206	0.000497567	0.00903411	2.04411	MRPL44
1926	ENSG00000198576	35.8454	-6.03332	1.92988	-3.12626	0.00177042	0.0214318	1.66894	ARC
1927	ENSG00000117519	1577.97	-6.05099	1.56663	-3.86242	0.000112271	0.00296798	2.52754	CNN3
1928	ENSG00000176890	38.5917	-6.05467	1.85339	-3.26682	0.00108764	0.0157018	1.80405	TYMS
1929	ENSG00000184221	137.432	-6.05496	1.76086	-3.43864	0.000584652	0.0101046	1.99548	OLIG1
1930	ENSG00000138587	115.638	-6.07598	1.6631	-3.6534	0.000258793	0.00562407	2.24995	MNS1
1931	ENSG00000120437	542.79	-6.09574	1.53079	-3.98208	6.83156e-05	0.00199608	2.69982	ACAT2
1932	ENSG00000111875	479.233	-6.10004	1.70712	-3.57329	0.000352518	0.00708905	2.14941	ASF1A
1933	ENSG00000132406	304.282	-6.10691	1.9416	-3.14529	0.00165921	0.0204692	1.6889	TMEM128
1934	ENSG00000156253	62.2615	-6.12194	2.03749	-3.00465	0.00265888	0.0285359	1.54461	RWDD2B
1935	ENSG00000106341	314.018	-6.13879	1.51449	-4.05338	5.0482e-05	0.00157303	2.80326	PPP1R17
1936	ENSG00000164687	2467.85	-6.15948	1.60816	-3.83015	0.000128067	0.00326293	2.48639	FABP5
1938	ENSG00000253250	27.3749	-6.17862	2.13649	-2.89195	0.0038286	0.0365312	1.43734	C8orf88
1939	ENSG00000170364	90.0832	-6.19616	2.03612	-3.04312	0.00234137	0.0261711	1.58218	SETMAR
1940	ENSG00000205129	75.299	-6.20132	1.90732	-3.25133	0.00114868	0.0161912	1.79072	C4orf47
1941	ENSG00000181195	99.4358	-6.21135	1.92061	-3.23405	0.00122049	0.016802	1.77464	PENK
1942	ENSG00000128581	187.943	-6.2192	1.68873	-3.68276	0.000230724	0.005161	2.28727	IFT22
1943	ENSG00000145824	66.1447	-6.22232	1.71445	-3.62935	0.000284139	0.00608111	2.21602	CXCL14
1944	ENSG00000168078	891.295	-6.23328	1.49453	-4.17073	3.0362e-05	0.00103969	2.9831	PBK
1945	ENSG00000184517	138.839	-6.23345	1.86695	-3.33884	0.000841279	0.0131168	1.88217	ZFP1
1946	ENSG00000247828	782.508	-6.25647	1.43477	-4.3606	1.29706e-05	0.000521099	3.28308	TMEM161B-AS1
1947	ENSG00000104112	231.381	-6.26343	1.80201	-3.47581	0.000509322	0.00915681	2.03826	SCG3
1948	ENSG00000205707	401.618	-6.27877	1.83008	-3.43087	0.000601645	0.010284	1.98784	ETFRF1
1949	ENSG00000157456	769.021	-6.30441	1.51919	-4.14985	3.32699e-05	0.00112455	2.94902	CCNB2
1950	ENSG00000184515	101.992	-6.31393	2.01607	-3.13179	0.00173742	0.0212055	1.67355	BEX5
1951	ENSG00000198841	57.4785	-6.32837	2.12221	-2.98197	0.00286397	0.0299882	1.52305	KTI12
1952	ENSG00000253661	70.435	-6.34413	1.68589	-3.76308	0.000167832	0.00401919	2.39586	ZFHX4-AS1
1953	ENSG00000123307	20.3747	-6.4011	2.34315	-2.73184	0.00629823	0.0495208	1.30521	NEUROD4
1954	ENSG00000114200	593.597	-6.40685	1.78664	-3.58597	0.00033583	0.00683601	2.1652	BCHE
1955	ENSG00000133027	101.338	-6.44314	1.75038	-3.68099	0.000232328	0.00518422	2.28532	PEMT
1956	ENSG00000135069	672.877	-6.45004	1.53401	-4.20469	2.61443e-05	0.000930027	3.0315	PSAT1
1957	ENSG00000099251	76.4752	-6.48022	1.70085	-3.80998	0.000138976	0.00348295	2.45805	HSD17B7P2
1958	ENSG00000099715	127.828	-6.50618	1.88482	-3.45188	0.000556696	0.00975017	2.01099	PCDH11Y
1959	ENSG00000241127	224.628	-6.51013	1.98983	-3.27171	0.001069	0.0154816	1.81019	YAE1
1961	ENSG00000166352	244.701	-6.56208	1.65738	-3.95931	7.5168e-05	0.00214833	2.6679	C11orf74
1962	ENSG00000162670	115.095	-6.5796	1.54753	-4.25167	2.12182e-05	0.000783705	3.10585	BRINP3
1963	ENSG00000106537	135.385	-6.58789	1.96999	-3.34412	0.000825426	0.0129026	1.88932	TSPAN13
1964	ENSG00000137033	457.593	-6.60755	1.85687	-3.55843	0.000373076	0.00736504	2.13282	IL33
1965	ENSG00000215217	34.9294	-6.62202	1.77844	-3.72349	0.000196486	0.00457385	2.33972	C5orf49
1966	ENSG00000131153	266.566	-6.69591	1.7896	-3.74156	0.00018288	0.00428984	2.36756	GINS2
1967	ENSG00000067601	24.9316	-6.69645	2.10411	-3.18255	0.00145982	0.0188205	1.72537	PMS2P4
1968	ENSG00000101843	705.522	-6.69802	1.75514	-3.81623	0.000135507	0.00341471	2.46665	PSMD10
1969	ENSG00000182952	1073.32	-6.70194	1.67341	-4.00497	6.20262e-05	0.00185068	2.73267	HMGN4
1970	ENSG00000174607	290.979	-6.7243	1.62935	-4.12698	3.67557e-05	0.00121986	2.91369	UGT8
1971	ENSG00000081721	387.823	-6.78291	1.53766	-4.4112	1.02798e-05	0.000425116	3.37149	DUSP12
1972	ENSG00000010278	628.068	-6.84829	1.80756	-3.78869	0.000151446	0.00370425	2.4313	CD9
1973	ENSG00000152944	549.603	-6.95289	1.82603	-3.80765	0.000140296	0.00351122	2.45454	MED21
1974	ENSG00000176971	85.7024	-6.98625	1.75787	-3.97426	7.05976e-05	0.00204823	2.68862	FIBIN
1975	ENSG00000133134	327.914	-7.0433	2.02094	-3.48516	0.000491851	0.00894406	2.04847	BEX2
1976	ENSG00000188674	343.065	-7.08068	1.75276	-4.03974	5.35116e-05	0.0016421	2.7846	C2orf80
1977	ENSG00000171885	272.727	-7.09428	1.91729	-3.70017	0.000215458	0.00492169	2.30789	AQP4
1978	ENSG00000106538	134.045	-7.12094	1.65882	-4.29277	1.76456e-05	0.000672075	3.17258	RARRES2
1979	ENSG00000134853	855.72	-7.18491	1.40165	-5.12604	2.95907e-07	1.9492e-05	4.71014	PDGFRA
1980	ENSG00000153904	418.188	-7.20474	1.3943	-5.16728	2.37523e-07	1.58949e-05	4.79874	DDAH1
1981	ENSG00000013392	74.0212	-7.233	1.67889	-4.30819	1.64595e-05	0.000632156	3.19918	RWDD2A
1982	ENSG00000196368	81.4842	-7.23402	2.12504	-3.40418	0.000663623	0.0109952	1.9588	NUDT11
1983	ENSG00000052802	2470.23	-7.23431	1.60438	-4.50911	6.51002e-06	0.000297171	3.52699	MSMO1
1984	ENSG00000180257	24.0052	-7.23571	2.3078	-3.13533	0.00171661	0.0210216	1.67733	ZNF816
1985	ENSG00000118231	14.3249	-7.2927	2.24496	-3.24847	0.00116027	0.0162746	1.78849	CRYGD
1986	ENSG00000168811	18.0982	-7.32676	2.41931	-3.02846	0.00245806	0.0269347	1.56969	IL12A
1987	ENSG00000096092	354.068	-7.38923	1.71332	-4.31282	1.61186e-05	0.000621669	3.20644	TMEM14A
1988	ENSG00000123560	160.466	-7.47955	1.88868	-3.96021	7.48841e-05	0.00214597	2.66838	PLP1
1989	ENSG00000129194	36.0111	-7.49987	2.25588	-3.32459	0.000885471	0.0135975	1.86654	SOX15
1990	ENSG00000148123	610.801	-7.53402	1.64762	-4.57267	4.81544e-06	0.000228546	3.64103	PLPPR1
1991	ENSG00000187416	150.908	-7.54975	1.81985	-4.14856	3.34572e-05	0.00112631	2.94834	LHFPL3
1992	ENSG00000101938	47.7563	-7.61083	2.17343	-3.50176	0.000462191	0.00857212	2.06691	CHRDL1
1993	ENSG00000117122	251.021	-7.70161	1.96344	-3.9225	8.76338e-05	0.00242789	2.61477	MFAP2
1994	ENSG00000171476	1092.4	-7.73652	1.93318	-4.00196	6.28201e-05	0.00186828	2.72856	HOPX
1995	ENSG00000125285	21.6807	-7.7977	2.38753	-3.26601	0.00109075	0.0157222	1.80349	SOX21
1996	ENSG00000176956	35.6735	-7.81645	2.03097	-3.84864	0.000118778	0.00308653	2.51053	LY6H
1997	ENSG00000160307	871.255	-7.85736	1.85531	-4.23506	2.28495e-05	0.000833869	3.0789	S100B
[truncated: 9 more rows]
